# Supplementary material for: A Modified Actin (Gly65Val Substitution) Expressed in Cotton Disrupts Polymerization of Actin Filaments Leading to the Phenotype of Ligon Lintless-1 (Li1) Mutant
Source: Int J Mol Sci. 2021 Mar 16;22(6):3000. doi: 10.3390/ijms22063000 (PMC7998759; doi:10.3390/ijms22063000)
Supplement: Supplementary file 1 [file ijms-22-03000-s001.zip]

Archive with 5 entries (5 files):
- Supp data/Supp Figs.pdf
- Supp data/Supplemental data 1-Total population data .xls
- Supp data/Supplemental Movie 1 .avi
- Supp data/Supplemental Movie 2.avi
- Supp data/Supplemental Tables-20200729.xls
