# Supplementary material for: A Modified Actin (Gly65Val Substitution) Expressed in Cotton Disrupts Polymerization of Actin Filaments Leading to the Phenotype of Ligon Lintless-1 (Li1) Mutant
Source: Int J Mol Sci. 2021 Mar 16;22(6):3000. doi: 10.3390/ijms22063000 (PMC7998759; doi:10.3390/ijms22063000)
Supplement: Supplementary file 1 [file ijms-22-03000-s001.zip › Supp data/Supplemental data 1-Total population data .xls]

## Sheet: Valid data
						physical position	18548805	20696401	22222030	22555473	22613785	22878949	23115963	23297423	23446828	23489500	23755876	23781918	23838951	24143446	24144670	24145803	24503385	25198278	25288639
Total NO.	Source	Sort NO.	Plant NO.	Plate	Well	Phynotype	D04_1006	D04_1042	D04_1079	D04_1085	D04_1089	D04_1099	D04_1102	D04_1103	D04_1108	D04_1111	D04_1117	D04_1118	D04_1124	D04_1133	D04_1134	D04_1135	D04_1144	D04_1164	D04_1168
1	2012	1	1	1	A1	5	2	2	2	2	2	2	2	2	2	2	2	2	2	2	2	2	2	2	2
2	2012	2	2	1	A2	5	2	2	2	2	2	2	2	2	2	2	2	2	2	2	2	2	2	2	2
3	2012	3	3	1	A3	5	1	1	1	1	1	1	1	1	1	1	1	1	1	1	1	1	1	1	1
4	2012	4	4	1	A4	5	2	2	2	2	2	2	2	2	2	2	2	2	2	2	2	2	2	2	2
5	2012	5	5	1	A5	5	2	2	2	2	2	2	2	2	2	2	2	2	2	2	2	2	2	2	2
6	2012	6	6	1	A6	5	2	2	2	2	2	2	2	2	2	2	2	2	2	2	2	2	2	2	2
7	2012	7	8	1	A7	3	3	3	3	3	3	3	3	3	3	3	3	3	3	3	3	3	3	3	3
8	2012	8	9	1	A8	3	3	3	3	3	3	3	3	3	3	3	3	3	3	3	3	3	3	3	3
9	2012	9	10	1	A9	5	1	1	1	1	1	1	1	1	1	1	1	1	1	1	1	1	1	1	1
10	2012	11	12	1	A11	5	2	2	2	2	2	2	2	2	2	2	2	2	2	2	2	2	2	2	2
11	2012	13	39	1	D1	5	2	2	2	2	2	2	2	2	2	2	2	2	2	2	2	2	2	2	2
12	2012	14	40	1	D2	5	2	2	2	2	2	2	2	2	2	2	2	2	2	2	2	2	2	2	2
13	2012	15	41	1	D3	3	3	3	3	3	3	3	3	3	3	3	3	3	3	3	3	3	3	3	3
14	2012	16	42	1	D4	3	3	3	3	3	3	3	3	3	3	3	3	3	3	3	3	3	3	3	3
15	2012	17	43	1	D5	3	3	3	3	3	3	3	3	3	3	3	3	3	3	3	3	3	3	3	3
16	2012	18	44	1	D6	3	3	3	3	3	3	3	3	3	3	3	3	3	3	3	3	3	3	3	3
17	2012	19	45	1	D7	3	3	3	3	3	3	3	3	3	3	3	3	3	3	3	3	3	3	3	3
18	2012	20	46	1	D8	5	2	2	2	2	2	2	2	2	2	2	2	2	2	2	2	2	2	2	2
19	2012	21	47	1	D9	5	2	2	2	2	2	2	2	2	2	2	2	2	2	2	2	2	2	2	2
20	2012	22	48	1	D10	5	2	2	2	2	2	2	2	2	2	2	2	2	2	2	2	2	2	2	2
21	2012	23	49	1	D11	5	2	2	2	2	2	2	2	2	2	2	2	2	2	2	2	2	2	2	2
22	2012	24	50	1	D12	5	2	2	2	2	2	2	2	2	2	2	2	2	2	2	2	2	2	2	2
23	2012	25	64	1	F1	3	3	3	3	3	3	3	3	3	3	3	3	3	3	3	3	3	3	3	3
24	2012	26	65	1	F2	5	2	2	2	2	2	2	2	2	2	2	2	2	2	2	2	2	2	2	2
25	2012	27	66	1	F3	5	2	2	2	2	2	2	2	2	2	2	2	2	2	2	2	2	2	2	2
26	2012	28	67	1	F4	5	1	1	1	1	1	1	1	1	1	1	1	1	1	1	1	1	1	1	1
27	2012	29	69	1	F5	3	3	3	3	3	3	3	3	3	3	3	3	3	3	3	3	3	3	3	3
28	2012	30	70	1	F6	3	3	3	3	3	3	3	3	3	3	3	3	3	3	3	3	3	3	3	3
29	2012	31	71	1	F7	3	3	3	3	3	3	3	3	3	3	3	3	3	3	3	3	3	3	3	3
30	2012	32	72	1	F8	5	2	2	2	2	2	2	2	2	2	2	2	2	2	2	2	2	2	2	2
31	2012	33	73	1	F9	5	2	2	2	2	2	2	2	2	2	2	2	2	2	2	2	2	2	2	2
32	2012	34	74	1	F10	5	2	2	2	2	2	2	2	2	2	2	2	2	2	2	2	2	2	2	2
33	2012	35	75	1	F11	5	2	2	2	2	2	2	2	2	2	2	2	2	2	2	2	2	2	2	2
34	2012	36	76	1	F12	3	3	3	3	3	3	3	3	3	3	3	3	3	3	3	3	3	3	3	3
35	2012	37	77	1	G1	5	2	2	2	2	2	2	2	2	2	2	2	2	2	2	2	2	2	2	2
36	2012	38	78	1	G2	3	3	3	3	3	3	3	3	3	3	3	3	3	3	3	3	3	3	3	3
37	2012	39	79	1	G3	3	3	3	3	3	3	3	3	3	3	3	3	3	3	3	3	3	3	3	3
38	2012	40	80	1	G4	5	2	2	2	2	2	2	2	2	2	2	2	2	2	2	2	2	2	2	2
39	2012	41	81	1	G5	5	2	2	2	2	2	2	2	2	2	2	2	2	2	2	2	2	2	2	2
40	2012	42	82	1	G6	5	2	2	2	2	2	2	2	2	2	2	2	2	2	2	2	2	2	2	2
41	2012	43	83	1	G7	3	3	3	3	3	3	3	3	3	3	3	3	3	3	3	3	3	3	3	3
42	2012	44	84	1	G8	5	2	2	2	2	2	2	2	2	2	2	2	2	2	2	2	2	2	2	2
43	2012	46	86	1	G10	3	3	3	3	3	3	3	3	3	3	3	3	3	3	3	3	3	3	3	3
44	2012	47	14	1	B1	5	2	2	2	2	2	2	2	2	2	2	2	2	2	2	2	2	2	2	2
45	2012	48	15	1	B2	3	3	3	3	3	3	3	3	3	3	3	3	3	3	3	3	3	3	3	3
46	2012	49	16	1	B3	5	2	2	2	2	2	2	2	2	2	2	2	2	2	2	2	2	2	2	2
47	2012	50	17	1	B4	5	2	2	2	2	2	2	2	2	2	2	2	2	2	2	2	2	2	2	2
48	2012	51	18	1	B5	5	2	2	2	2	2	2	2	2	2	2	2	2	2	2	2	2	2	2	2
49	2012	53	20	1	B7	5	1	1	1	1	1	1	1	1	1	1	1	1	1	1	1	1	1	1	1
50	2012	54	21	1	B8	3	3	3	3	3	3	3	3	3	3	3	3	3	3	3	3	3	3	3	3
51	2012	55	22	1	B9	3	3	3	3	3	3	3	3	3	3	3	3	3	3	3	3	3	3	3	3
52	2012	56	23	1	B10	5	2	2	2	2	2	2	2	2	2	2	2	2	2	2	2	2	2	2	2
53	2012	57	24	1	B11	5	2	2	2	2	2	2	2	2	2	2	2	2	2	2	2	2	2	2	2
54	2012	58	25	1	B12	3	3	3	3	3	3	3	3	3	3	3	3	3	3	3	3	3	3	3	3
55	2012	59	26	1	C1	5	2	2	2	2	2	2	2	2	2	2	2	2	2	2	2	2	2	2	2
56	2012	60	28	1	C2	5	2	2	2	2	2	2	2	2	2	2	2	2	2	2	2	2	2	2	2
57	2012	61	29	1	C3	3	3	3	3	3	3	3	3	3	3	3	3	3	3	3	3	3	3	3	3
58	2012	62	30	1	C4	5	2	2	2	2	2	2	2	2	2	2	2	2	2	2	2	2	2	2	2
59	2012	63	31	1	C5	5	2	2	2	2	2	2	2	2	2	2	2	2	2	2	2	2	2	2	2
60	2012	64	32	1	C6	3	3	3	3	3	3	3	3	3	3	3	3	3	3	3	3	3	3	3	3
61	2012	65	33	1	C7	3	3	3	3	3	3	3	3	3	3	3	3	3	3	3	3	3	3	3	3
62	2012	66	34	1	C8	3	3	3	3	3	3	3	3	3	3	3	3	3	3	3	3	3	3	3	3
63	2012	67	35	1	C9	5	2	2	2	2	2	2	2	2	2	2	2	2	2	2	2	2	2	2	2
64	2012	68	36	1	C10	3	3	3	3	3	3	3	3	3	3	3	3	3	3	3	3	3	3	3	3
65	2012	69	37	1	C11	5	2	2	2	2	2	2	2	2	2	2	2	2	2	2	2	2	2	2	2
66	2012	70	38	1	C12	3	3	3	3	3	3	3	3	3	3	3	3	3	3	3	3	3	3	3	3
67	2012	71	51	1	E1	5	2	2	2	2	2	2	2	2	2	2	2	2	2	2	2	2	2	2	2
68	2012	72	52	1	E2	5	2	2	2	2	2	2	2	2	2	2	2	2	2	2	2	2	2	2	2
69	2012	73	53	1	E3	3	3	3	3	3	3	3	3	3	3	3	3	3	3	3	3	3	3	3	3
70	2012	74	54	1	E4	3	3	3	3	3	3	3	3	3	3	3	3	3	3	3	3	3	3	3	3
71	2012	78	58	1	E8	3	3	3	3	3	3	3	3	3	3	3	3	3	3	3	3	3	3	3	3
72	2012	79	59	1	E9	5	1	1	1	1	1	1	1	1	1	1	1	1	1	1	1	1	1	1	1
73	2012	81	61	1	E11	3	3	3	3	3	3	3	3	3	3	3	3	3	3	3	3	3	3	3	3
74	2012	82	62	1	E12	5	2	2	2	2	2	2	2	2	2	2	2	2	2	2	2	2	2	2	2
75	2012	83	87	1	G11	5	2	2	2	2	2	2	2	2	2	2	2	2	2	2	2	2	2	2	2
76	2012	84	88	1	G12	5	2	2	2	2	2	2	2	2	2	2	2	2	2	2	2	2	2	2	2
77	2012	85	90	1	H1	5	2	2	2	2	2	2	2	2	2	2	2	2	2	2	2	2	2	2	2
78	2012	86	91	1	H2	3	3	3	3	3	3	3	3	3	3	3	3	3	3	3	3	3	3	3	3
79	2012	87	92	1	H3	3	3	3	3	3	3	3	3	3	3	3	3	3	3	3	3	3	3	3	3
80	2012	88	94	1	H4	5	2	2	2	2	2	2	2	2	2	2	2	2	2	2	2	2	2	2	2
81	2012	89	95	1	H5	3	3	3	3	3	3	3	3	3	3	3	3	3	3	3	3	3	3	3	3
82	2012	90	96	1	H6	3	3	3	3	3	3	3	3	3	3	3	3	3	3	3	3	3	3	3	3
83	2012	91	97	1	H7	3	3	3	3	3	3	3	3	3	3	3	3	3	3	3	3	3	3	3	3
84	2012	92	98	1	H8	5	2	2	2	2	2	2	2	2	2	2	2	2	2	2	2	2	2	2	2
85	2012	93	99	1	H9	5	2	2	2	2	2	2	2	2	2	2	2	2	2	2	2	2	2	2	2
86	2012	94	100	1	H10	3	3	3	3	3	3	3	3	3	3	3	3	3	3	3	3	3	3	3	3
87	2012	95	101	2	A1	3	3	3	3	3	3	3	3	3	3	3	3	3	3	3	3	3	3	3	3
88	2012	96	102	2	A2	3	3	3	3	3	3	3	3	3	3	3	3	3	3	3	3	3	3	3	3
89	2012	97	103	2	A3	3	3	3	3	3	3	3	3	3	3	3	3	3	3	3	3	3	3	3	3
90	2012	98	104	2	A4	5	2	2	2	2	2	2	2	2	2	2	2	2	2	2	2	2	2	2	2
91	2012	99	105	2	A5	5	2	2	2	2	2	2	2	2	2	2	2	2	2	2	2	2	2	2	2
92	2012	100	106	2	A6	3	3	3	3	3	3	3	3	3	3	3	3	3	3	3	3	3	3	3	3
93	2012	101	108	2	A7	5	2	2	2	2	2	2	2	2	2	2	2	2	2	2	2	2	2	2	2
94	2012	102	109	2	A8	5	2	2	2	2	2	2	2	2	2	2	2	2	2	2	2	2	2	2	2
95	2012	103	110	2	A9	5	1	1	1	1	1	1	1	1	1	1	1	1	1	1	1	1	1	1	1
96	2012	104	111	2	A10	5	2	2	2	2	2	2	2	2	2	2	2	2	2	2	2	2	2	2	2
97	2012	105	112	2	A11	3	3	3	3	3	3	3	3	3	3	3	3	3	3	3	3	3	3	3	3
98	2012	106	113	2	A12	5	2	2	2	2	2	2	2	2	2	2	2	2	2	2	2	2	2	2	2
99	2012	107	114	2	B1	3	3	3	3	3	3	3	3	3	3	3	3	3	3	3	3	3	3	3	3
100	2012	108	115	2	B2	5	2	2	2	2	2	2	2	2	2	2	2	2	2	2	2	2	2	2	2
101	2012	109	116	2	B3	5	2	2	2	2	2	2	2	2	2	2	2	2	2	2	2	2	2	2	2
102	2012	110	117	2	B4	5	2	2	2	2	2	2	2	2	2	2	2	2	2	2	2	2	2	2	2
103	2012	111	118	2	B5	5	2	2	2	2	2	2	2	2	2	2	2	2	2	2	2	2	2	2	2
104	2012	112	119	2	B6	3	3	3	3	3	3	3	3	3	3	3	3	3	3	3	3	3	3	3	3
105	2012	113	120	2	B7	3	3	3	3	3	3	3	3	3	3	3	3	3	3	3	3	3	3	3	3
106	2012	114	121	2	B8	5	2	2	2	2	2	2	2	2	2	2	2	2	2	2	2	2	2	2	2
107	2012	115	122	2	B9	5	1	1	1	1	1	1	1	1	1	1	1	1	1	1	1	1	1	1	1
108	2012	116	123	2	B10	5	2	2	2	2	2	2	2	2	2	2	2	2	2	2	2	2	2	2	2
109	2012	117	124	2	B11	3	3	3	3	3	3	3	3	3	3	3	3	3	3	3	3	3	3	3	3
110	2012	118	125	2	B12	5	2	2	2	2	2	2	2	2	2	2	2	2	2	2	2	2	2	2	2
111	2012	119	126	2	C1	3	3	3	3	3	3	3	3	3	3	3	3	3	3	3	3	3	3	3	3
112	2012	120	127	2	C2	5	2	2	2	2	2	2	2	2	2	2	2	2	2	2	2	2	2	2	2
113	2012	121	128	2	C3	5	2	2	2	2	2	2	2	2	2	2	2	2	2	2	2	2	2	2	2
114	2012	122	129	2	C4	5	2	2	2	2	2	2	2	2	2	2	2	2	2	2	2	2	2	2	2
115	2012	123	130	2	C5	3	3	3	3	3	3	3	3	3	3	3	3	3	3	3	3	3	3	3	3
116	2012	124	131	2	C6	5	2	2	2	2	2	2	2	2	2	2	2	2	2	2	2	2	2	2	2
117	2012	125	133	2	C7	3	3	3	3	3	3	3	3	3	3	3	3	3	3	3	3	3	3	3	3
118	2012	126	135	2	C8	3	3	3	3	3	3	3	3	3	3	3	3	3	3	3	3	3	3	3	3
119	2012	127	136	2	C9	3	3	3	3	3	3	3	3	3	3	3	3	3	3	3	3	3	3	3	3
120	2012	129	138	2	C11	5	2	2	2	2	2	2	2	2	2	2	2	2	2	2	2	2	2	2	2
121	2012	130	139	2	C12	3	3	3	3	3	3	3	3	3	3	3	3	3	3	3	3	3	3	3	3
122	2012	131	140	2	D1	5	2	2	2	2	2	2	2	2	2	2	2	2	2	2	2	2	2	2	2
123	2012	132	141	2	D2	3	3	3	3	3	3	3	3	3	3	3	3	3	3	3	3	3	3	3	3
124	2012	133	142	2	D3	5	1	1	1	1	1	1	1	1	1	1	1	1	1	1	1	1	1	1	1
125	2012	135	145	2	D5	3	3	3	3	3	3	3	3	3	3	3	3	3	3	3	3	3	3	3	3
126	2012	136	146	2	D6	5	2	2	2	2	2	2	2	2	2	2	2	2	2	2	2	2	2	2	2
127	2012	137	147	2	D7	5	1	1	1	1	1	1	1	1	1	1	1	1	1	1	1	1	1	1	1
128	2012	138	148	2	D8	5	2	2	2	2	2	2	2	2	2	2	2	2	2	2	2	2	2	2	2
129	2012	139	149	2	D9	5	2	2	2	2	2	2	2	2	2	2	2	2	2	2	2	2	2	2	2
130	2012	140	150	2	D10	5	2	2	2	2	2	2	2	2	2	2	2	2	2	2	2	2	2	2	2
131	2013	1	R0061	1	F01	5	3	2	2	2	2	2	2	2	2	2	2	2	2	2	2	2	2	2	2
132	2013	2	R0158	2	F02	3	3	3	3	3	3	3	3	3	3	3	3	3	2	2	2	2	2	2	2
133	2013	3	R0272	3	F12	5	3	3	2	2	2	2	2	0	2	2	2	2	2	2	2	2	2	2	2
134	2013	4	R0283	3	G11	5	3	2	2	2	2	2	2	2	2	2	2	2	2	2	2	2	2	2	2
135	2013	5	R0286	3	H02	3	2	3	3	3	3	3	3	3	3	3	3	3	3	3	3	3	3	3	3
136	2013	6	R0427	5	D03	5	3	3	3	0	3	3	3	2	2	2	0	2	0	2	0	0	2	0	2
137	2013	7	R0574	6	H05	3	2	3	3	3	3	3	3	3	3	3	3	3	3	3	3	3	3	3	3
138	2013	8	R0642	7	F03	5	1	1	1	0	1	1	1	2	2	2	0	2	0	2	0	2	2	2	0
139	2013	9	R0679	8	A05	3	2	3	3	3	3	3	3	3	3	3	3	3	3	3	3	3	3	3	3
140	2013	10	R0795	9	B10	3	2	2	2	0	2	3	3	3	3	3	3	3	0	3	0	3	3	0	3
141	2013	11	R0806	9	C08	5	1	1	1	1	1	1	1	1	0	0	0	0	0	2	2	2	2	2	2
142	2013	51	R0039	1	D03	3	3	3	3	3	3	3	3	3	3	3	3	3	3	3	3	3	3	3	3
143	2013	52	R0049	1	E01	5	2	2	2	2	2	2	2	2	2	2	2	2	2	2	2	2	2	2	2
144	2013	53	R0050	1	E02	5	1	1	1	1	1	1	1	1	1	1	1	1	1	1	1	1	1	1	1
145	2013	54	R0068	1	F08	5	2	2	2	2	2	2	2	2	2	2	2	2	2	2	2	2	2	2	2
146	2013	55	R0069	1	F09	3	3	3	3	3	3	3	3	3	3	3	3	3	3	3	3	3	3	3	3
147	2013	56	R0070	1	F10	5	2	2	2	2	2	2	2	2	2	2	2	2	2	2	2	2	2	2	2
148	2013	57	R0088	1	H04	3	3	3	3	3	3	3	3	3	3	3	3	3	3	3	3	3	3	3	3
149	2013	58	R0097	2	A01	5	2	2	2	2	2	2	2	2	2	2	2	2	2	2	2	2	2	2	2
150	2013	59	R0098	2	A02	3	3	3	3	3	3	3	3	3	3	3	3	3	3	3	3	3	3	3	3
151	2013	60	R0099	2	A03	3	3	3	3	3	3	3	3	3	3	3	3	3	3	3	3	3	3	3	3
152	2013	61	R0100	2	A04	5	2	2	2	2	2	2	2	2	2	2	2	2	2	2	2	2	2	2	2
153	2013	62	R0101	2	A05	5	2	2	2	2	2	2	2	2	2	2	2	2	2	2	2	2	2	2	2
154	2013	63	R0102	2	A06	5	2	2	2	2	2	2	2	2	2	2	2	2	2	2	2	2	2	2	2
155	2013	64	R0103	2	A07	5	2	2	2	2	2	2	2	2	2	2	2	2	2	2	2	2	2	2	2
156	2013	65	R0104	2	A08	5	2	2	2	2	2	2	2	2	2	2	2	2	2	2	2	2	2	2	2
157	2013	66	R0105	2	A09	3	3	3	3	3	3	3	3	3	3	3	3	3	3	3	3	3	3	3	3
158	2013	67	R0106	2	A10	3	3	3	3	3	3	3	3	3	3	3	3	3	3	3	3	3	3	3	3
159	2013	68	R0107	2	A11	5	2	2	2	2	2	2	2	2	2	2	2	2	2	2	2	2	2	2	2
160	2013	69	R0108	2	A12	5	2	2	2	2	2	2	2	2	2	2	2	2	2	2	2	2	2	2	2
161	2013	70	R0109	2	B01	3	3	3	3	3	3	3	3	3	3	3	3	3	3	3	3	3	3	3	3
162	2013	71	R0110	2	B02	3	3	3	3	3	3	3	3	3	3	3	3	3	3	3	3	3	3	3	3
163	2013	72	R0111	2	B03	5	2	2	2	2	2	2	2	2	2	2	2	2	2	2	2	2	2	2	2
164	2013	73	R0112	2	B04	5	2	2	2	2	2	2	2	2	2	2	2	2	2	2	2	2	2	2	2
165	2013	74	R0113	2	B05	5	2	2	2	2	2	2	2	2	2	2	2	2	2	2	2	2	2	2	2
166	2013	75	R0114	2	B06	3	3	3	3	3	3	3	3	3	3	3	3	3	3	3	3	3	3	3	3
167	2013	76	R0115	2	B07	5	1	1	1	1	1	1	1	1	1	1	1	1	1	1	1	1	1	1	1
168	2013	77	R0116	2	B08	5	1	1	1	1	1	1	1	1	1	1	1	1	1	1	1	1	1	1	1
169	2013	78	R0117	2	B09	5	1	1	1	1	1	1	1	1	1	1	1	1	1	1	1	1	1	1	1
170	2013	79	R0118	2	B10	5	2	2	2	2	2	2	2	2	2	2	2	2	2	2	2	2	2	2	2
171	2013	80	R0119	2	B11	5	2	2	2	2	2	2	2	2	2	2	2	2	2	2	2	2	2	2	2
172	2013	81	R0120	2	B12	5	2	2	2	2	2	2	2	2	2	2	2	2	2	2	2	2	2	2	2
173	2013	82	R0121	2	C01	5	1	1	1	1	1	1	1	1	1	1	1	1	1	1	1	1	1	1	1
174	2013	83	R0122	2	C02	5	2	2	2	2	2	2	2	2	2	2	2	2	2	2	2	2	2	2	2
175	2013	84	R0123	2	C03	5	2	2	2	2	2	2	2	2	2	2	2	2	2	2	2	2	2	2	2
176	2013	85	R0124	2	C04	5	2	2	2	2	2	2	2	2	2	2	2	2	2	2	2	2	2	2	2
177	2013	86	R0125	2	C05	5	2	2	2	2	2	2	2	2	2	2	2	2	2	2	2	2	2	2	2
178	2013	87	R0126	2	C06	5	2	2	2	2	2	2	2	2	2	2	2	2	2	2	2	2	2	2	2
179	2013	88	R0127	2	C07	3	3	3	3	3	3	3	3	3	3	3	3	3	3	3	3	3	3	3	3
180	2013	89	R0128	2	C08	3	3	3	3	3	3	3	3	3	3	3	3	3	3	3	3	3	3	3	3
181	2013	90	R0129	2	C09	5	2	2	2	2	2	2	2	2	2	2	2	2	2	2	2	2	2	2	2
182	2013	91	R0130	2	C10	3	3	3	3	3	3	3	3	3	3	3	3	3	3	3	3	3	3	3	3
183	2013	92	R0131	2	C11	3	3	3	3	3	3	3	3	3	3	3	3	3	3	3	3	3	3	3	3
184	2013	93	R0132	2	C12	5	2	2	2	2	2	2	2	2	2	2	2	2	2	2	2	2	2	2	2
185	2013	94	R0133	2	D01	3	3	3	3	3	3	3	3	3	3	3	3	3	3	3	3	3	3	3	3
186	2013	95	R0134	2	D02	3	3	3	3	3	3	3	3	3	3	3	3	3	3	3	3	3	3	3	3
187	2013	96	R0135	2	D03	5	2	2	2	2	2	2	2	2	2	2	2	2	2	2	2	2	2	2	2
188	2013	97	R0136	2	D04	5	2	2	2	2	2	2	2	2	2	2	2	2	2	2	2	2	2	2	2
189	2013	98	R0137	2	D05	5	2	2	2	2	2	2	2	2	2	2	2	2	2	2	2	2	2	2	2
190	2013	99	R0138	2	D06	5	1	1	1	1	1	1	1	1	1	1	1	1	1	1	1	1	1	1	1
191	2013	100	R0139	2	D07	3	3	3	3	3	3	3	3	3	3	3	3	3	3	3	3	3	3	3	3
192	2013	101	R0140	2	D08	5	2	2	2	2	2	2	2	2	2	2	2	2	2	2	2	2	2	2	2
193	2013	102	R0141	2	D09	5	1	1	1	1	1	1	1	1	1	1	1	1	1	1	1	1	1	1	1
194	2013	103	R0142	2	D10	5	2	2	2	2	2	2	2	2	2	2	2	2	2	2	2	2	2	2	2
195	2013	104	R0143	2	D11	5	2	2	2	2	2	2	2	2	2	2	2	2	2	2	2	2	2	2	2
196	2013	105	R0144	2	D12	5	2	2	2	2	2	2	2	2	2	2	2	2	2	2	2	2	2	2	2
197	2013	106	R0146	2	E02	5	2	2	2	2	2	2	2	2	2	2	2	2	2	2	2	2	2	2	2
198	2013	107	R0147	2	E03	5	1	1	1	1	1	1	1	1	1	1	1	1	1	1	1	1	1	1	1
199	2013	108	R0148	2	E04	3	3	3	3	3	3	3	3	3	3	3	3	3	3	3	3	3	3	3	3
200	2013	109	R0149	2	E05	3	3	3	3	3	3	3	3	3	3	3	3	3	3	3	3	3	3	3	3
201	2013	110	R0150	2	E06	3	3	3	3	3	3	3	3	3	3	3	3	3	3	3	3	3	3	3	3
202	2013	111	R0151	2	E07	5	2	2	2	2	2	2	2	2	2	2	2	2	2	2	2	2	2	2	2
203	2013	112	R0152	2	E08	5	2	2	2	2	2	2	2	2	2	2	2	2	2	2	2	2	2	2	2
204	2013	113	R0153	2	E09	5	2	2	2	2	2	2	2	2	2	2	2	2	2	2	2	2	2	2	2
205	2013	114	R0154	2	E10	5	2	2	2	2	2	2	2	2	2	2	2	2	2	2	2	2	2	2	2
206	2013	115	R0155	2	E11	3	3	3	3	3	3	3	3	3	3	3	3	3	3	3	3	3	3	3	3
207	2013	116	R0156	2	E12	5	2	2	2	2	2	2	2	2	2	2	2	2	2	2	2	2	2	2	2
208	2013	117	R0157	2	F01	3	3	3	3	3	3	3	3	3	3	3	3	3	3	3	3	3	3	3	3
209	2013	118	R0159	2	F03	5	2	2	2	2	2	2	2	2	2	2	2	2	2	2	2	2	2	2	2
210	2013	119	R0160	2	F04	3	3	3	3	3	3	3	3	3	3	3	3	3	3	3	3	3	3	3	3
211	2013	120	R0161	2	F05	5	2	2	2	2	2	2	2	2	2	2	2	2	2	2	2	2	2	2	2
212	2013	121	R0162	2	F06	5	1	1	1	1	1	1	1	1	1	1	1	1	1	1	1	1	1	1	1
213	2013	122	R0163	2	F07	3	3	3	3	3	3	3	3	3	3	3	3	3	3	3	3	3	3	3	3
214	2013	123	R0164	2	F08	5	2	2	2	2	2	2	2	2	2	2	2	2	2	2	2	2	2	2	2
215	2013	124	R0165	2	F09	3	3	3	3	3	3	3	3	3	3	3	3	3	3	3	3	3	3	3	3
216	2013	125	R0166	2	F10	3	3	3	3	3	3	3	3	3	3	3	3	3	3	3	3	3	3	3	3
217	2013	126	R0167	2	F11	3	3	3	3	3	3	3	3	3	3	3	3	3	3	3	3	3	3	3	3
218	2013	127	R0168	2	F12	5	2	2	2	2	2	2	2	2	2	2	2	2	2	2	2	2	2	2	2
219	2013	128	R0169	2	G01	5	2	2	2	2	2	2	2	2	2	2	2	2	2	2	2	2	2	2	2
220	2013	129	R0170	2	G02	3	3	3	3	3	3	3	3	3	3	3	3	3	3	3	3	3	3	3	3
221	2013	130	R0171	2	G03	5	2	2	2	2	2	2	2	2	2	2	2	2	2	2	2	2	2	2	2
222	2013	131	R0172	2	G04	3	3	3	3	3	3	3	3	3	3	3	3	3	3	3	3	3	3	3	3
223	2013	132	R0173	2	G05	5	2	2	2	2	2	2	2	2	2	2	2	2	2	2	2	2	2	2	2
224	2013	133	R0174	2	G06	5	2	2	2	2	2	2	2	2	2	2	2	2	2	2	2	2	2	2	2
225	2013	134	R0175	2	G07	3	3	3	3	3	3	3	3	3	3	3	3	3	3	3	3	3	3	3	3
226	2013	135	R0176	2	G08	3	3	3	3	3	3	3	3	3	3	3	3	3	3	3	3	3	3	3	3
227	2013	136	R0177	2	G09	5	2	2	2	2	2	2	2	2	2	2	2	2	2	2	2	2	2	2	2
228	2013	137	R0178	2	G10	5	2	2	2	2	2	2	2	2	2	2	2	2	2	2	2	2	2	2	2
229	2013	138	R0179	2	G11	5	2	2	2	2	2	2	2	2	2	2	2	2	2	2	2	2	2	2	2
230	2013	139	R0180	2	G12	5	1	1	1	1	1	1	1	1	1	1	1	1	1	1	1	1	1	1	1
231	2013	140	R0181	2	H01	5	2	2	2	2	2	2	2	2	2	2	2	2	2	2	2	2	2	2	2
232	2013	141	R0182	2	H02	5	2	2	2	2	2	2	2	2	2	2	2	2	2	2	2	2	2	2	2
233	2013	142	R0183	2	H03	5	2	2	2	2	2	2	2	2	2	2	2	2	2	2	2	2	2	2	2
234	2013	143	R0184	2	H04	3	3	3	3	3	3	3	3	3	3	3	3	3	3	3	3	3	3	3	3
235	2013	144	R0185	2	H05	5	2	2	2	2	2	2	2	2	2	2	2	2	2	2	2	2	2	2	2
236	2013	145	R0186	2	H06	5	1	1	1	1	1	1	1	1	1	1	1	1	1	1	1	1	1	1	1
237	2013	146	R0187	2	H07	3	3	3	3	3	3	3	3	3	3	3	3	3	3	3	3	3	3	3	3
238	2013	147	R0188	2	H08	5	2	2	2	2	2	2	2	2	2	2	2	2	2	2	2	2	2	2	2
239	2013	148	R0189	2	H09	5	2	2	2	2	2	2	2	2	2	2	2	2	2	2	2	2	2	2	2
240	2013	149	R0190	2	H10	3	3	3	3	3	3	3	3	3	3	3	3	3	3	3	3	3	3	3	3
241	2013	150	R0218	3	B06	5	1	1	1	1	1	1	1	1	1	1	1	1	1	1	1	1	1	1	1
242	2013	151	R0226	3	D01	5	2	2	2	2	2	2	2	2	2	2	2	2	2	2	2	2	2	2	2
243	2013	152	R0246	3	D10	5	2	2	2	2	2	2	2	2	2	2	2	2	2	2	2	2	2	2	2
244	2013	153	R0247	3	D11	5	2	2	2	2	2	2	2	2	2	2	2	2	2	2	2	2	2	2	2
245	2013	154	R0248	3	D12	5	2	2	2	2	2	2	2	2	2	2	2	2	2	2	2	2	2	2	2
246	2013	155	R0249	3	E01	5	2	2	2	2	2	2	2	2	2	2	2	2	2	2	2	2	2	2	2
247	2013	156	R0250	3	E02	5	1	1	1	1	1	1	1	1	1	1	1	1	1	1	1	1	1	1	1
248	2013	157	R0252	3	E04	5	1	1	1	1	1	1	1	1	1	1	1	1	1	1	1	1	1	1	1
249	2013	158	R0263	3	F03	5	2	2	2	2	2	2	2	2	2	2	2	2	2	2	2	2	2	2	2
250	2013	159	R0292	3	H08	3	3	3	3	3	3	3	3	3	3	3	3	3	3	3	3	3	3	3	3
251	2013	160	R0295	4	A01	5	2	2	2	2	2	2	2	2	2	2	2	2	2	2	2	2	2	2	2
252	2013	161	R0296	4	A02	5	2	2	2	2	2	2	2	2	2	2	2	2	2	2	2	2	2	2	2
253	2013	162	R0300	4	A06	3	3	3	3	3	3	3	3	3	3	3	3	3	3	3	3	3	3	3	3
254	2013	163	R0311	4	B05	5	2	2	2	2	2	2	2	2	2	2	2	2	2	2	2	2	2	2	2
255	2013	164	R0323	4	C05	5	2	2	2	2	2	2	2	2	2	2	2	2	2	2	2	2	2	2	2
256	2013	165	R0342	4	D12	5	2	2	2	2	2	2	2	2	2	2	2	2	2	2	2	2	2	2	2
257	2013	166	R0343	4	E01	5	2	2	2	2	2	2	2	2	2	2	2	2	2	2	2	2	2	2	2
258	2013	167	R0359	4	F05	3	3	3	3	3	3	3	3	3	3	3	3	3	3	3	3	3	3	3	3
259	2013	168	R0381	4	H03	5	1	1	1	1	1	1	1	1	1	1	1	1	1	1	1	1	1	1	1
260	2013	169	R0389	5	A01	3	4	4	4	4	4	4	4	4	4	4	4	4	4	4	4	4	4	4	4
261	2013	170	R0396	5	A08	5	2	2	2	2	2	2	2	2	2	2	2	2	2	2	2	2	2	2	2
262	2013	171	R0415	5	C03	5	2	2	2	2	2	2	2	2	2	2	2	2	2	2	2	2	2	2	2
263	2013	172	R0429	5	D05	5	2	2	2	2	2	2	2	2	2	2	2	2	2	2	2	2	2	2	2
264	2013	173	R0432	5	D08	3	3	3	3	3	3	3	3	3	3	3	3	3	3	3	3	3	3	3	3
265	2013	174	R0434	5	D10	3	3	3	3	3	3	3	3	3	3	3	3	3	3	3	3	3	3	3	3
266	2013	175	R0470	5	G10	5	2	2	2	2	2	2	2	2	2	2	2	2	2	2	2	2	2	2	2
267	2013	176	R0473	5	H01	3	3	3	3	3	3	3	3	3	3	3	3	3	3	3	3	3	3	3	3
268	2013	177	R0474	5	H02	5	2	2	2	2	2	2	2	2	2	2	2	2	2	2	2	2	2	2	2
269	2013	178	R0478	5	H06	5	2	2	2	2	2	2	2	2	2	2	2	2	2	2	2	2	2	2	2
270	2013	179	R0479	5	H07	5	2	2	2	2	2	2	2	2	2	2	2	2	2	2	2	2	2	2	2
271	2013	180	R0484	6	A02	3	3	3	3	3	3	3	3	3	3	3	3	3	3	3	3	3	3	3	3
272	2013	181	R0491	6	A09	5	1	1	1	1	1	1	1	1	1	1	1	1	1	1	1	1	1	1	1
273	2013	182	R0501	6	B07	5	2	2	2	2	2	2	2	2	2	2	2	2	2	2	2	2	2	2	2
274	2013	183	R0525	6	D05	3	3	3	3	3	3	3	3	3	3	3	3	3	3	3	3	3	3	3	3
275	2013	184	R0536	6	E03	5	2	2	2	2	2	2	2	2	2	2	2	2	2	2	2	2	2	2	2
276	2013	185	R0539	6	E06	3	3	3	3	3	3	3	3	3	3	3	3	3	3	3	3	3	3	3	3
277	2013	186	R0540	6	E07	3	3	3	3	3	3	3	3	3	3	3	3	3	3	3	3	3	3	3	3
278	2013	187	R0541	6	E08	3	3	3	3	3	3	3	3	3	3	3	3	3	3	3	3	3	3	3	3
279	2013	188	R0542	6	E09	3	3	3	3	3	3	3	3	3	3	3	3	3	3	3	3	3	3	3	3
280	2013	189	R0545	6	E12	5	2	2	2	2	2	2	2	2	2	2	2	2	2	2	2	2	2	2	2
281	2013	190	R0548	6	F03	5	2	2	2	2	2	2	2	2	2	2	2	2	2	2	2	2	2	2	2
282	2013	191	R0565	6	G08	3	3	3	3	3	3	3	3	3	3	3	3	3	3	3	3	3	3	3	3
283	2013	192	R0612	7	C09	3	3	3	3	3	3	3	3	3	3	3	3	3	3	3	3	3	3	3	3
284	2013	193	R0626	7	D11	3	3	3	3	3	3	3	3	3	3	3	3	3	3	3	3	3	3	3	3
285	2013	194	R0627	7	D12	5	2	2	2	2	2	2	2	2	2	2	2	2	2	2	2	2	2	2	2
286	2013	195	R0648	7	F08	5	2	2	2	2	2	2	2	2	2	2	2	2	2	2	2	2	2	2	2
287	2013	196	R0675	8	A01	5	2	2	2	2	2	2	2	2	2	2	2	2	2	2	2	2	2	2	2
288	2013	197	R0676	8	A02	5	1	1	1	1	1	1	1	1	1	1	1	1	1	1	1	1	1	1	1
289	2013	198	R0677	8	A03	3	3	3	3	3	3	3	3	3	3	3	3	3	3	3	3	3	3	3	3
290	2013	199	R0681	8	A07	5	2	2	2	2	2	2	2	2	2	2	2	2	2	2	2	2	2	2	2
291	2013	200	R0682	8	A08	3	3	3	3	3	3	3	3	3	3	3	3	3	3	3	3	3	3	3	3
292	2013	201	R0684	8	A10	5	2	2	2	2	2	2	2	2	2	2	2	2	2	2	2	2	2	2	2
293	2013	202	R0702	8	C04	5	1	1	1	1	1	1	1	1	1	1	1	1	1	1	1	1	1	1	1
294	2013	203	R0718	8	D08	5	2	2	2	2	2	2	2	2	2	2	2	2	2	2	2	2	2	2	2
295	2013	204	R0762	8	H01	5	2	2	2	2	2	2	2	2	2	2	2	2	2	2	2	2	2	2	2
296	2013	205	R0763	8	H02	3	3	3	3	3	3	3	3	3	3	3	3	3	3	3	3	3	3	3	3
297	2013	206	R0765	8	H04	3	3	3	3	3	3	3	3	3	3	3	3	3	3	3	3	3	3	3	3
298	2013	207	R0766	8	H05	5	2	2	2	2	2	2	2	2	2	2	2	2	2	2	2	2	2	2	2
299	2013	208	R0836	9	F02	5	2	2	2	2	2	2	2	2	2	2	2	2	2	2	2	2	2	2	2
300	2013	210	R0965	11	A02	3	3	3	3	3	3	3	3	3	3	3	3	3	3	3	3	3	3	3	3
301	2013	212	R1016	11	E05	3	3	3	3	3	3	3	3	3	3	3	3	3	3	3	3	3	3	3	3
302	2013	213	R1031	11	F08	5	1	1	1	1	1	1	1	1	1	1	1	1	1	1	1	1	1	1	1
303	2013	214	R1033	11	F10	5	1	1	1	1	1	1	1	1	1	1	1	1	1	1	1	1	1	1	1
304	2013	215	R1038	11	G03	3	3	3	3	3	3	3	3	3	3	3	3	3	3	3	3	3	3	3	3
305	2013	216	R1039	11	G04	5	1	1	1	1	1	1	1	1	1	1	1	1	1	1	1	1	1	1	1
306	2013	217	R0025	0	B1	5	2	2	2	2	2	2	2	2	2	2	2	2	2	2	2	2	2	2	2
307	2013	218	R0096	0	A1	3	3	3	3	3	3	3	3	3	3	3	3	3	3	3	3	3	3	3	3
308	2013	219	R0097	0	A2	5	2	2	2	2	2	2	2	2	2	2	2	2	2	2	2	2	2	2	2
309	2013	220	R0192	0	A4	3	3	3	3	3	3	3	3	3	3	3	3	3	3	3	3	3	3	3	3
310	2013	221	R0193	0	A5	5	2	2	2	2	2	2	2	2	2	2	2	2	2	2	2	2	2	2	2
311	2013	222	R0194	0	A6	5	2	2	2	2	2	2	2	2	2	2	2	2	2	2	2	2	2	2	2
312	2013	223	R0195	0	A7	3	3	3	3	3	3	3	3	3	3	3	3	3	3	3	3	3	3	3	3
313	2013	224	R0196	0	A8	5	2	2	2	2	2	2	2	2	2	2	2	2	2	2	2	2	2	2	2
314	2013	225	R0197	0	A9	5	2	2	2	2	2	2	2	2	2	2	2	2	2	2	2	2	2	2	2
315	2013	226	R0198	0	A10	5	2	2	2	2	2	2	2	2	2	2	2	2	2	2	2	2	2	2	2
316	2013	227	R0199	0	A11	5	2	2	2	2	2	2	2	2	2	2	2	2	2	2	2	2	2	2	2
317	2013	228	R0200	0	A12	5	2	2	2	2	2	2	2	2	2	2	2	2	2	2	2	2	2	2	2
318	2013	229	R0001	1	A01	5	2	2	2	2	2	2	2	2	2	2	2	2	2	2	2	2	2	2	2
319	2013	230	R0002	1	A02	3	3	3	3	3	3	3	3	3	3	3	3	3	3	3	3	3	3	3	3
320	2013	231	R0003	1	A03	5	1	1	1	1	1	1	1	1	1	1	1	1	1	1	1	1	1	1	1
321	2013	232	R0004	1	A04	3	3	3	3	3	3	3	3	3	3	3	3	3	3	3	3	3	3	3	3
322	2013	233	R0005	1	A05	3	3	3	3	3	3	3	3	3	3	3	3	3	3	3	3	3	3	3	3
323	2013	234	R0007	1	A07	5	2	2	2	2	2	2	2	2	2	2	2	2	2	2	2	2	2	2	2
324	2013	235	R0009	1	A09	5	2	2	2	2	2	2	2	2	2	2	2	2	2	2	2	2	2	2	2
325	2013	236	R0010	1	A10	3	3	3	3	3	3	3	3	3	3	3	3	3	3	3	3	3	3	3	3
326	2013	237	R0011	1	A11	5	2	2	2	2	2	2	2	2	2	2	2	2	2	2	2	2	2	2	2
327	2013	238	R0012	1	A12	5	2	2	2	2	2	2	2	2	2	2	2	2	2	2	2	2	2	2	2
328	2013	239	R0013	1	B01	3	3	3	3	3	3	3	3	3	3	3	3	3	3	3	3	3	3	3	3
329	2013	240	R0014	1	B02	5	2	2	2	2	2	2	2	2	2	2	2	2	2	2	2	2	2	2	2
330	2013	241	R0015	1	B03	3	3	3	3	3	3	3	3	3	3	3	3	3	3	3	3	3	3	3	3
331	2013	242	R0016	1	B04	3	3	3	3	3	3	3	3	3	3	3	3	3	3	3	3	3	3	3	3
332	2013	243	R0017	1	B05	5	2	2	2	2	2	2	2	2	2	2	2	2	2	2	2	2	2	2	2
333	2013	244	R0018	1	B06	5	2	2	2	2	2	2	2	2	2	2	2	2	2	2	2	2	2	2	2
334	2013	245	R0019	1	B07	5	2	2	2	2	2	2	2	2	2	2	2	2	2	2	2	2	2	2	2
335	2013	246	R0020	1	B08	5	2	2	2	2	2	2	2	2	2	2	2	2	2	2	2	2	2	2	2
336	2013	247	R0021	1	B09	5	2	2	2	2	2	2	2	2	2	2	2	2	2	2	2	2	2	2	2
337	2013	248	R0022	1	B10	5	2	2	2	2	2	2	2	2	2	2	2	2	2	2	2	2	2	2	2
338	2013	249	R0023	1	B11	3	3	3	3	3	3	3	3	3	3	3	3	3	3	3	3	3	3	3	3
339	2013	250	R0024	1	B12	3	3	3	3	3	3	3	3	3	3	3	3	3	3	3	3	3	3	3	3
340	2013	251	R0026	1	C02	5	2	2	2	2	2	2	2	2	2	2	2	2	2	2	2	2	2	2	2
341	2013	252	R0028	1	C04	3	3	3	3	3	3	3	3	3	3	3	3	3	3	3	3	3	3	3	3
342	2013	253	R0030	1	C06	5	2	2	2	2	2	2	2	2	2	2	2	2	2	2	2	2	2	2	2
343	2013	254	R0031	1	C07	5	2	2	2	2	2	2	2	2	2	2	2	2	2	2	2	2	2	2	2
344	2013	255	R0032	1	C08	3	3	3	3	3	3	3	3	3	3	3	3	3	3	3	3	3	3	3	3
345	2013	256	R0033	1	C09	5	2	2	2	2	2	2	2	2	2	2	2	2	2	2	2	2	2	2	2
346	2013	257	R0034	1	C10	3	3	3	3	3	3	3	3	3	3	3	3	3	3	3	3	3	3	3	3
347	2013	258	R0035	1	C11	5	2	2	2	2	2	2	2	2	2	2	2	2	2	2	2	2	2	2	2
348	2013	259	R0036	1	C12	5	2	2	2	2	2	2	2	2	2	2	2	2	2	2	2	2	2	2	2
349	2013	260	R0037	1	D01	5	1	1	1	1	1	1	1	1	1	1	1	1	1	1	1	1	1	1	1
350	2013	261	R0038	1	D02	5	2	2	2	2	2	2	2	2	2	2	2	2	2	2	2	2	2	2	2
351	2013	262	R0040	1	D04	5	2	2	2	2	2	2	2	2	2	2	2	2	2	2	2	2	2	2	2
352	2013	263	R0041	1	D05	5	2	2	2	2	2	2	2	2	2	2	2	2	2	2	2	2	2	2	2
353	2013	264	R0042	1	D06	5	2	2	2	2	2	2	2	2	2	2	2	2	2	2	2	2	2	2	2
354	2013	265	R0043	1	D07	5	1	1	1	1	1	1	1	1	1	1	1	1	1	1	1	1	1	1	1
355	2013	266	R0044	1	D08	5	2	2	2	2	2	2	2	2	2	2	2	2	2	2	2	2	2	2	2
356	2013	267	R0045	1	D09	3	3	3	3	3	3	3	3	3	3	3	3	3	3	3	3	3	3	3	3
357	2013	268	R0046	1	D10	5	2	2	2	2	2	2	2	2	2	2	2	2	2	2	2	2	2	2	2
358	2013	269	R0047	1	D11	5	2	2	2	2	2	2	2	2	2	2	2	2	2	2	2	2	2	2	2
359	2013	270	R0048	1	D12	3	3	3	3	3	3	3	3	3	3	3	3	3	3	3	3	3	3	3	3
360	2013	271	R0051	1	E03	5	2	2	2	2	2	2	2	2	2	2	2	2	2	2	2	2	2	2	2
361	2013	272	R0052	1	E04	5	2	2	2	2	2	2	2	2	2	2	2	2	2	2	2	2	2	2	2
362	2013	273	R0053	1	E05	5	2	2	2	2	2	2	2	2	2	2	2	2	2	2	2	2	2	2	2
363	2013	274	R0054	1	E06	5	2	2	2	2	2	2	2	2	2	2	2	2	2	2	2	2	2	2	2
364	2013	275	R0055	1	E07	5	2	2	2	2	2	2	2	2	2	2	2	2	2	2	2	2	2	2	2
365	2013	277	R0057	1	E09	5	2	2	2	2	2	2	2	2	2	2	2	2	2	2	2	2	2	2	2
366	2013	278	R0058	1	E10	5	2	2	2	2	2	2	2	2	2	2	2	2	2	2	2	2	2	2	2
367	2013	279	R0059	1	E11	3	3	3	3	3	3	3	3	3	3	3	3	3	3	3	3	3	3	3	3
368	2013	280	R0060	1	E12	5	2	2	2	2	2	2	2	2	2	2	2	2	2	2	2	2	2	2	2
369	2013	281	R0062	1	F02	5	2	2	2	2	2	2	2	2	2	2	2	2	2	2	2	2	2	2	2
370	2013	282	R0063	1	F03	3	3	3	3	3	3	3	3	3	3	3	3	3	3	3	3	3	3	3	3
371	2013	283	R0064	1	F04	3	3	3	3	3	3	3	3	3	3	3	3	3	3	3	3	3	3	3	3
372	2013	284	R0065	1	F05	3	3	3	3	3	3	3	3	3	3	3	3	3	3	3	3	3	3	3	3
373	2013	285	R0066	1	F06	3	3	3	3	3	3	3	3	3	3	3	3	3	3	3	3	3	3	3	3
374	2013	287	R0071	1	F11	5	2	2	2	2	2	2	2	2	2	2	2	2	2	2	2	2	2	2	2
375	2013	288	R0072	1	F12	5	2	2	2	2	2	2	2	2	2	2	2	2	2	2	2	2	2	2	2
376	2013	289	R0073	1	G01	5	2	2	2	2	2	2	2	2	2	2	2	2	2	2	2	2	2	2	2
377	2013	290	R0074	1	G02	5	2	2	2	2	2	2	2	2	2	2	2	2	2	2	2	2	2	2	2
378	2013	291	R0075	1	G03	5	2	2	2	2	2	2	2	2	2	2	2	2	2	2	2	2	2	2	2
379	2013	292	R0076	1	G04	3	3	3	3	3	3	3	3	3	3	3	3	3	3	3	3	3	3	3	3
380	2013	293	R0077	1	G05	5	2	2	2	2	2	2	2	2	2	2	2	2	2	2	2	2	2	2	2
381	2013	294	R0078	1	G06	3	3	3	3	3	3	3	3	3	3	3	3	3	3	3	3	3	3	3	3
382	2013	295	R0079	1	G07	5	1	1	1	1	1	1	1	1	1	1	1	1	1	1	1	1	1	1	1
383	2013	296	R0080	1	G08	5	1	1	1	1	1	1	1	1	1	1	1	1	1	1	1	1	1	1	1
384	2013	297	R0081	1	G09	5	2	2	2	2	2	2	2	2	2	2	2	2	2	2	2	2	2	2	2
385	2013	298	R0082	1	G10	5	2	2	2	2	2	2	2	2	2	2	2	2	2	2	2	2	2	2	2
386	2013	299	R0083	1	G11	3	3	3	3	3	3	3	3	3	3	3	3	3	3	3	3	3	3	3	3
387	2013	300	R0084	1	G12	5	2	2	2	2	2	2	2	2	2	2	2	2	2	2	2	2	2	2	2
388	2013	301	R0085	1	H01	5	1	1	1	1	1	1	1	1	1	1	1	1	1	1	1	1	1	1	1
389	2013	302	R0086	1	H02	5	2	2	2	2	2	2	2	2	2	2	2	2	2	2	2	2	2	2	2
390	2013	303	R0087	1	H03	5	1	1	1	1	1	1	1	1	1	1	1	1	1	1	1	1	1	1	1
391	2013	304	R0089	1	H05	5	2	2	2	2	2	2	2	2	2	2	2	2	2	2	2	2	2	2	2
392	2013	305	R0090	1	H06	5	2	2	2	2	2	2	2	2	2	2	2	2	2	2	2	2	2	2	2
393	2013	306	R0091	1	H07	3	3	3	3	3	3	3	3	3	3	3	3	3	3	3	3	3	3	3	3
394	2013	307	R0092	1	H08	5	1	1	1	1	1	1	1	1	1	1	1	1	1	1	1	1	1	1	1
395	2013	308	R0093	1	H09	3	3	3	3	3	3	3	3	3	3	3	3	3	3	3	3	3	3	3	3
396	2013	309	R0094	1	H10	5	2	2	2	2	2	2	2	2	2	2	2	2	2	2	2	2	2	2	2
397	2013	310	R0145	2	E01	5	1	1	1	1	1	1	1	1	1	1	1	1	1	1	1	1	1	1	1
398	2013	311	R0201	3	A01	5	1	1	1	1	1	1	1	1	1	1	1	1	1	1	1	1	1	1	1
399	2013	312	R0202	3	A02	3	3	3	3	3	3	3	3	3	3	3	3	3	3	3	3	3	3	3	3
400	2013	313	R0203	3	A03	5	2	2	2	2	2	2	2	2	2	2	2	2	2	2	2	2	2	2	2
401	2013	314	R0204	3	A04	5	2	2	2	2	2	2	2	2	2	2	2	2	2	2	2	2	2	2	2
402	2013	315	R0205	3	A05	5	2	2	2	2	2	2	2	2	2	2	2	2	2	2	2	2	2	2	2
403	2013	316	R0206	3	A06	5	2	2	2	2	2	2	2	2	2	2	2	2	2	2	2	2	2	2	2
404	2013	317	R0207	3	A07	3	3	3	3	3	3	3	3	3	3	3	3	3	3	3	3	3	3	3	3
405	2013	318	R0208	3	A08	3	3	3	3	3	3	3	3	3	3	3	3	3	3	3	3	3	3	3	3
406	2013	319	R0209	3	A09	5	2	2	2	2	2	2	2	2	2	2	2	2	2	2	2	2	2	2	2
407	2013	320	R0210	3	A10	3	3	3	3	3	3	3	3	3	3	3	3	3	3	3	3	3	3	3	3
408	2013	321	R0211	3	A11	3	3	3	3	3	3	3	3	3	3	3	3	3	3	3	3	3	3	3	3
409	2013	322	R0212	3	A12	5	2	2	2	2	2	2	2	2	2	2	2	2	2	2	2	2	2	2	2
410	2013	323	R0213	3	B01	5	2	2	2	2	2	2	2	2	2	2	2	2	2	2	2	2	2	2	2
411	2013	324	R0214	3	B02	5	2	2	2	2	2	2	2	2	2	2	2	2	2	2	2	2	2	2	2
412	2013	325	R0215	3	B03	3	3	3	3	3	3	3	3	3	3	3	3	3	3	3	3	3	3	3	3
413	2013	326	R0216	3	B04	3	3	3	3	3	3	3	3	3	3	3	3	3	3	3	3	3	3	3	3
414	2013	327	R0217	3	B05	5	2	2	2	2	2	2	2	2	2	2	2	2	2	2	2	2	2	2	2
415	2013	328	R0219	3	B07	3	3	3	3	3	3	3	3	3	3	3	3	3	3	3	3	3	3	3	3
416	2013	329	R0220	3	B08	3	3	3	3	3	3	3	3	3	3	3	3	3	3	3	3	3	3	3	3
417	2013	330	R0221	3	B09	5	2	2	2	2	2	2	2	2	2	2	2	2	2	2	2	2	2	2	2
418	2013	331	R0222	3	B10	5	2	2	2	2	2	2	2	2	2	2	2	2	2	2	2	2	2	2	2
419	2013	332	R0223	3	B11	5	2	2	2	2	2	2	2	2	2	2	2	2	2	2	2	2	2	2	2
420	2013	333	R0224	3	B12	5	2	2	2	2	2	2	2	2	2	2	2	2	2	2	2	2	2	2	2
421	2013	334	R0225	3	C01	5	2	2	2	2	2	2	2	2	2	2	2	2	2	2	2	2	2	2	2
422	2013	335	R0227	3	C03	5	2	2	2	2	2	2	2	2	2	2	2	2	2	2	2	2	2	2	2
423	2013	336	R0228	3	C04	3	3	3	3	3	3	3	3	3	3	3	3	3	3	3	3	3	3	3	3
424	2013	337	R0229	3	C05	3	3	3	3	3	3	3	3	3	3	3	3	3	3	3	3	3	3	3	3
425	2013	338	R0230	3	C06	5	1	1	1	1	1	1	1	1	1	1	1	1	1	1	1	1	1	1	1
426	2013	339	R0231	3	C07	5	1	1	1	1	1	1	1	1	1	1	1	1	1	1	1	1	1	1	1
427	2013	340	R0232	3	C08	3	3	3	3	3	3	3	3	3	3	3	3	3	3	3	3	3	3	3	3
428	2013	341	R0233	3	C09	5	2	2	2	2	2	2	2	2	2	2	2	2	2	2	2	2	2	2	2
429	2013	342	R0234	3	C10	3	3	3	3	3	3	3	3	3	3	3	3	3	3	3	3	3	3	3	3
430	2013	343	R0235	3	C11	3	3	3	3	3	3	3	3	3	3	3	3	3	3	3	3	3	3	3	3
431	2013	344	R0236	3	C12	3	3	3	3	3	3	3	3	3	3	3	3	3	3	3	3	3	3	3	3
432	2013	345	R0237	3	C02	5	2	2	2	2	2	2	2	2	2	2	2	2	2	2	2	2	2	2	2
433	2013	346	R0238	3	D02	5	2	2	2	2	2	2	2	2	2	2	2	2	2	2	2	2	2	2	2
434	2013	347	R0239	3	D03	3	3	3	3	3	3	3	3	3	3	3	3	3	3	3	3	3	3	3	3
435	2013	348	R0240	3	D04	3	3	3	3	3	3	3	3	3	3	3	3	3	3	3	3	3	3	3	3
436	2013	349	R0241	3	D05	5	2	2	2	2	2	2	2	2	2	2	2	2	2	2	2	2	2	2	2
437	2013	350	R0242	3	D06	5	1	1	1	1	1	1	1	1	1	1	1	1	1	1	1	1	1	1	1
438	2013	351	R0243	3	D07	5	2	2	2	2	2	2	2	2	2	2	2	2	2	2	2	2	2	2	2
439	2013	352	R0244	3	D08	5	2	2	2	2	2	2	2	2	2	2	2	2	2	2	2	2	2	2	2
440	2013	353	R0245	3	D09	5	2	2	2	2	2	2	2	2	2	2	2	2	2	2	2	2	2	2	2
441	2013	354	R0251	3	E03	3	3	3	3	3	3	3	3	3	3	3	3	3	3	3	3	3	3	3	3
442	2013	355	R0253	3	E05	3	3	3	3	3	3	3	3	3	3	3	3	3	3	3	3	3	3	3	3
443	2013	356	R0254	3	E06	5	2	2	2	2	2	2	2	2	2	2	2	2	2	2	2	2	2	2	2
444	2013	357	R0255	3	E07	3	3	3	3	3	3	3	3	3	3	3	3	3	3	3	3	3	3	3	3
445	2013	358	R0256	3	E08	3	3	3	3	3	3	3	3	3	3	3	3	3	3	3	3	3	3	3	3
446	2013	359	R0257	3	E09	3	3	3	3	3	3	3	3	3	3	3	3	3	3	3	3	3	3	3	3
447	2013	360	R0258	3	E10	3	3	3	3	3	3	3	3	3	3	3	3	3	3	3	3	3	3	3	3
448	2013	361	R0259	3	E11	3	3	3	3	3	3	3	3	3	3	3	3	3	3	3	3	3	3	3	3
449	2013	362	R0260	3	E12	5	2	2	2	2	2	2	2	2	2	2	2	2	2	2	2	2	2	2	2
450	2013	363	R0261	3	F01	3	3	3	3	3	3	3	3	3	3	3	3	3	3	3	3	3	3	3	3
451	2013	364	R0262	3	F02	5	2	2	2	2	2	2	2	2	2	2	2	2	2	2	2	2	2	2	2
452	2013	365	R0264	3	F04	5	2	2	2	2	2	2	2	2	2	2	2	2	2	2	2	2	2	2	2
453	2013	366	R0265	3	F05	3	3	3	3	3	3	3	3	3	3	3	3	3	3	3	3	3	3	3	3
454	2013	367	R0266	3	F06	5	1	1	1	1	1	1	1	1	1	1	1	1	1	1	1	1	1	1	1
455	2013	368	R0267	3	F07	5	2	2	2	2	2	2	2	2	2	2	2	2	2	2	2	2	2	2	2
456	2013	369	R0268	3	F08	5	2	2	2	2	2	2	2	2	2	2	2	2	2	2	2	2	2	2	2
457	2013	370	R0269	3	F09	3	3	3	3	3	3	3	3	3	3	3	3	3	3	3	3	3	3	3	3
458	2013	371	R0270	3	F10	5	2	2	2	2	2	2	2	2	2	2	2	2	2	2	2	2	2	2	2
459	2013	372	R0271	3	F11	3	3	3	3	3	3	3	3	3	3	3	3	3	3	3	3	3	3	3	3
460	2013	373	R0273	3	G01	5	2	2	2	2	2	2	2	2	2	2	2	2	2	2	2	2	2	2	2
461	2013	374	R0274	3	G02	5	2	2	2	2	2	2	2	2	2	2	2	2	2	2	2	2	2	2	2
462	2013	375	R0275	3	G03	5	1	1	1	1	1	1	1	1	1	1	1	1	1	1	1	1	1	1	1
463	2013	376	R0276	3	G04	5	2	2	2	2	2	2	2	2	2	2	2	2	2	2	2	2	2	2	2
464	2013	377	R0277	3	G05	5	2	2	2	2	2	2	2	2	2	2	2	2	2	2	2	2	2	2	2
465	2013	378	R0278	3	G06	5	2	2	2	2	2	2	2	2	2	2	2	2	2	2	2	2	2	2	2
466	2013	379	R0279	3	G07	5	2	2	2	2	2	2	2	2	2	2	2	2	2	2	2	2	2	2	2
467	2013	380	R0280	3	G08	5	1	1	1	1	1	1	1	1	1	1	1	1	1	1	1	1	1	1	1
468	2013	381	R0281	3	G09	3	3	3	3	3	3	3	3	3	3	3	3	3	3	3	3	3	3	3	3
469	2013	382	R0282	3	G10	3	3	3	3	3	3	3	3	3	3	3	3	3	3	3	3	3	3	3	3
470	2013	383	R0284	3	G12	5	1	1	1	1	1	1	1	1	1	1	1	1	1	1	1	1	1	1	1
471	2013	384	R0285	3	H01	3	3	3	3	3	3	3	3	3	3	3	3	3	3	3	3	3	3	3	3
472	2013	385	R0287	3	H03	5	2	2	2	2	2	2	2	2	2	2	2	2	2	2	2	2	2	2	2
473	2013	386	R0288	3	H04	5	2	2	2	2	2	2	2	2	2	2	2	2	2	2	2	2	2	2	2
474	2013	387	R0289	3	H05	3	3	3	3	3	3	3	3	3	3	3	3	3	3	3	3	3	3	3	3
475	2013	388	R0290	3	H06	5	1	1	1	1	1	1	1	1	1	1	1	1	1	1	1	1	1	1	1
476	2013	389	R0291	3	H07	5	2	2	2	2	2	2	2	2	2	2	2	2	2	2	2	2	2	2	2
477	2013	390	R0293	3	H09	5	2	2	2	2	2	2	2	2	2	2	2	2	2	2	2	2	2	2	2
478	2013	391	R0294	3	H10	5	1	1	1	1	1	1	1	1	1	1	1	1	1	1	1	1	1	1	1
479	2013	392	R0297	4	A03	5	2	2	2	2	2	2	2	2	2	2	2	2	2	2	2	2	2	2	2
480	2013	393	R0298	4	A04	5	2	2	2	2	2	2	2	2	2	2	2	2	2	2	2	2	2	2	2
481	2013	394	R0299	4	A05	5	2	2	2	2	2	2	2	2	2	2	2	2	2	2	2	2	2	2	2
482	2013	395	R0301	4	A07	5	2	2	2	2	2	2	2	2	2	2	2	2	2	2	2	2	2	2	2
483	2013	396	R0302	4	A08	5	2	2	2	2	2	2	2	2	2	2	2	2	2	2	2	2	2	2	2
484	2013	397	R0303	4	A09	5	2	2	2	2	2	2	2	2	2	2	2	2	2	2	2	2	2	2	2
485	2013	398	R0304	4	A10	5	2	2	2	2	2	2	2	2	2	2	2	2	2	2	2	2	2	2	2
486	2013	399	R0305	4	A11	3	3	3	3	3	3	3	3	3	3	3	3	3	3	3	3	3	3	3	3
487	2013	400	R0306	4	A12	5	2	2	2	2	2	2	2	2	2	2	2	2	2	2	2	2	2	2	2
488	2013	401	R0307	4	B01	5	2	2	2	2	2	2	2	2	2	2	2	2	2	2	2	2	2	2	2
489	2013	402	R0308	4	B02	5	2	2	2	2	2	2	2	2	2	2	2	2	2	2	2	2	2	2	2
490	2013	403	R0309	4	B03	5	2	2	2	2	2	2	2	2	2	2	2	2	2	2	2	2	2	2	2
491	2013	404	R0310	4	B04	5	2	2	2	2	2	2	2	2	2	2	2	2	2	2	2	2	2	2	2
492	2013	405	R0312	4	B06	5	1	1	1	1	1	1	1	1	1	1	1	1	1	1	1	1	1	1	1
493	2013	406	R0313	4	B07	3	3	3	3	3	3	3	3	3	3	3	3	3	3	3	3	3	3	3	3
494	2013	407	R0314	4	B08	5	2	2	2	2	2	2	2	2	2	2	2	2	2	2	2	2	2	2	2
495	2013	408	R0315	4	B09	5	2	2	2	2	2	2	2	2	2	2	2	2	2	2	2	2	2	2	2
496	2013	409	R0316	4	B10	5	1	1	1	1	1	1	1	1	1	1	1	1	1	1	1	1	1	1	1
497	2013	410	R0318	4	B12	3	3	3	3	3	3	3	3	3	3	3	3	3	3	3	3	3	3	3	3
498	2013	411	R0319	4	C01	3	3	3	3	3	3	3	3	3	3	3	3	3	3	3	3	3	3	3	3
499	2013	412	R0320	4	C02	5	1	1	1	1	1	1	1	1	1	1	1	1	1	1	1	1	1	1	1
500	2013	413	R0321	4	C03	5	2	2	2	2	2	2	2	2	2	2	2	2	2	2	2	2	2	2	2
501	2013	414	R0322	4	C04	3	3	3	3	3	3	3	3	3	3	3	3	3	3	3	3	3	3	3	3
502	2013	415	R0324	4	C06	5	2	2	2	2	2	2	2	2	2	2	2	2	2	2	2	2	2	2	2
503	2013	416	R0325	4	C07	5	2	2	2	2	2	2	2	2	2	2	2	2	2	2	2	2	2	2	2
504	2013	417	R0326	4	C08	5	2	2	2	2	2	2	2	2	2	2	2	2	2	2	2	2	2	2	2
505	2013	418	R0327	4	C09	5	2	2	2	2	2	2	2	2	2	2	2	2	2	2	2	2	2	2	2
506	2013	419	R0328	4	C10	5	2	2	2	2	2	2	2	2	2	2	2	2	2	2	2	2	2	2	2
507	2013	420	R0329	4	C11	3	3	3	3	3	3	3	3	3	3	3	3	3	3	3	3	3	3	3	3
508	2013	421	R0330	4	C12	5	2	2	2	2	2	2	2	2	2	2	2	2	2	2	2	2	2	2	2
509	2013	422	R0331	4	D01	3	3	3	3	3	3	3	3	3	3	3	3	3	3	3	3	3	3	3	3
510	2013	423	R0332	4	D02	3	3	3	3	3	3	3	3	3	3	3	3	3	3	3	3	3	3	3	3
511	2013	424	R0333	4	D03	5	2	2	2	2	2	2	2	2	2	2	2	2	2	2	2	2	2	2	2
512	2013	425	R0334	4	D04	5	2	2	2	2	2	2	2	2	2	2	2	2	2	2	2	2	2	2	2
513	2013	426	R0335	4	D05	5	2	2	2	2	2	2	2	2	2	2	2	2	2	2	2	2	2	2	2
514	2013	427	R0336	4	D06	5	1	1	1	1	1	1	1	1	1	1	1	1	1	1	1	1	1	1	1
515	2013	428	R0337	4	D07	3	3	3	3	3	3	3	3	3	3	3	3	3	3	3	3	3	3	3	3
516	2013	429	R0338	4	D08	3	3	3	3	3	3	3	3	3	3	3	3	3	3	3	3	3	3	3	3
517	2013	430	R0339	4	D09	3	3	3	3	3	3	3	3	3	3	3	3	3	3	3	3	3	3	3	3
518	2013	431	R0340	4	D10	5	1	1	1	1	1	1	1	1	1	1	1	1	1	1	1	1	1	1	1
519	2013	432	R0341	4	D11	5	2	2	2	2	2	2	2	2	2	2	2	2	2	2	2	2	2	2	2
520	2013	433	R0344	4	E02	3	3	3	3	3	3	3	3	3	3	3	3	3	3	3	3	3	3	3	3
521	2013	434	R0345	4	E03	3	3	3	3	3	3	3	3	3	3	3	3	3	3	3	3	3	3	3	3
522	2013	435	R0346	4	E04	5	2	2	2	2	2	2	2	2	2	2	2	2	2	2	2	2	2	2	2
523	2013	436	R0347	4	E05	5	2	2	2	2	2	2	2	2	2	2	2	2	2	2	2	2	2	2	2
524	2013	437	R0348	4	E06	5	2	2	2	2	2	2	2	2	2	2	2	2	2	2	2	2	2	2	2
525	2013	438	R0350	4	E08	5	2	2	2	2	2	2	2	2	2	2	2	2	2	2	2	2	2	2	2
526	2013	439	R0351	4	E09	5	2	2	2	2	2	2	2	2	2	2	2	2	2	2	2	2	2	2	2
527	2013	440	R0352	4	E10	5	2	2	2	2	2	2	2	2	2	2	2	2	2	2	2	2	2	2	2
528	2013	441	R0353	4	E11	5	2	2	2	2	2	2	2	2	2	2	2	2	2	2	2	2	2	2	2
529	2013	442	R0354	4	E12	5	2	2	2	2	2	2	2	2	2	2	2	2	2	2	2	2	2	2	2
530	2013	443	R0355	4	F01	5	2	2	2	2	2	2	2	2	2	2	2	2	2	2	2	2	2	2	2
531	2013	444	R0356	4	F02	5	2	2	2	2	2	2	2	2	2	2	2	2	2	2	2	2	2	2	2
532	2013	445	R0357	4	F03	5	2	2	2	2	2	2	2	2	2	2	2	2	2	2	2	2	2	2	2
533	2013	446	R0358	4	F04	5	2	2	2	2	2	2	2	2	2	2	2	2	2	2	2	2	2	2	2
534	2013	447	R0360	4	F06	5	1	1	1	1	1	1	1	1	1	1	1	1	1	1	1	1	1	1	1
535	2013	448	R0361	4	F07	3	3	3	3	3	3	3	3	3	3	3	3	3	3	3	3	3	3	3	3
536	2013	449	R0362	4	F08	5	1	1	1	1	1	1	1	1	1	1	1	1	1	1	1	1	1	1	1
537	2013	450	R0363	4	F09	5	1	1	1	1	1	1	1	1	1	1	1	1	1	1	1	1	1	1	1
538	2013	451	R0364	4	F10	3	3	3	3	3	3	3	3	3	3	3	3	3	3	3	3	3	3	3	3
539	2013	452	R0365	4	F11	5	2	2	2	2	2	2	2	2	2	2	2	2	2	2	2	2	2	2	2
540	2013	453	R0366	4	F12	5	2	2	2	2	2	2	2	2	2	2	2	2	2	2	2	2	2	2	2
541	2013	454	R0367	4	G01	5	1	1	1	1	1	1	1	1	1	1	1	1	1	1	1	1	1	1	1
542	2013	455	R0368	4	G02	5	2	2	2	2	2	2	2	2	2	2	2	2	2	2	2	2	2	2	2
543	2013	456	R0369	4	G03	3	3	3	3	3	3	3	3	3	3	3	3	3	3	3	3	3	3	3	3
544	2013	457	R0370	4	G04	3	3	3	3	3	3	3	3	3	3	3	3	3	3	3	3	3	3	3	3
545	2013	458	R0371	4	G05	5	1	1	1	1	1	1	1	1	1	1	1	1	1	1	1	1	1	1	1
546	2013	459	R0372	4	G06	3	3	3	3	3	3	3	3	3	3	3	3	3	3	3	3	3	3	3	3
547	2013	460	R0373	4	G07	5	2	2	2	2	2	2	2	2	2	2	2	2	2	2	2	2	2	2	2
548	2013	461	R0374	4	G08	3	3	3	3	3	3	3	3	3	3	3	3	3	3	3	3	3	3	3	3
549	2013	462	R0375	4	G09	5	2	2	2	2	2	2	2	2	2	2	2	2	2	2	2	2	2	2	2
550	2013	463	R0376	4	G10	3	3	3	3	3	3	3	3	3	3	3	3	3	3	3	3	3	3	3	3
551	2013	464	R0377	4	G11	5	1	1	1	1	1	1	1	1	1	1	1	1	1	1	1	1	1	1	1
552	2013	465	R0378	4	G12	5	2	2	2	2	2	2	2	2	2	2	2	2	2	2	2	2	2	2	2
553	2013	466	R0379	4	H01	5	2	2	2	2	2	2	2	2	2	2	2	2	2	2	2	2	2	2	2
554	2013	467	R0380	4	H02	5	2	2	2	2	2	2	2	2	2	2	2	2	2	2	2	2	2	2	2
555	2013	468	R0382	4	H04	5	2	2	2	2	2	2	2	2	2	2	2	2	2	2	2	2	2	2	2
556	2013	469	R0383	4	H05	5	2	2	2	2	2	2	2	2	2	2	2	2	2	2	2	2	2	2	2
557	2013	470	R0384	4	H06	3	3	3	3	3	3	3	3	3	3	3	3	3	3	3	3	3	3	3	3
558	2013	471	R0385	4	H07	3	3	3	3	3	3	3	3	3	3	3	3	3	3	3	3	3	3	3	3
559	2013	472	R0387	4	H09	3	3	3	3	3	3	3	3	3	3	3	3	3	3	3	3	3	3	3	3
560	2013	473	R0391	5	A03	5	2	2	2	2	2	2	2	2	2	2	2	2	2	2	2	2	2	2	2
561	2013	474	R0392	5	A04	5	2	2	2	2	2	2	2	2	2	2	2	2	2	2	2	2	2	2	2
562	2013	475	R0393	5	A05	3	3	3	3	3	3	3	3	3	3	3	3	3	3	3	3	3	3	3	3
563	2013	476	R0394	5	A06	5	2	2	2	2	2	2	2	2	2	2	2	2	2	2	2	2	2	2	2
564	2013	477	R0395	5	A07	5	2	2	2	2	2	2	2	2	2	2	2	2	2	2	2	2	2	2	2
565	2013	478	R0397	5	A09	5	1	1	1	1	1	1	1	1	1	1	1	1	1	1	1	1	1	1	1
566	2013	479	R0398	5	A10	3	3	3	3	3	3	3	3	3	3	3	3	3	3	3	3	3	3	3	3
567	2013	480	R0399	5	A11	5	1	1	1	1	1	1	1	1	1	1	1	1	1	1	1	1	1	1	1
568	2013	481	R0400	5	A12	3	3	3	3	3	3	3	3	3	3	3	3	3	3	3	3	3	3	3	3
569	2013	482	R0401	5	B01	3	3	3	3	3	3	3	3	3	3	3	3	3	3	3	3	3	3	3	3
570	2013	483	R0402	5	B02	5	2	2	2	2	2	2	2	2	2	2	2	2	2	2	2	2	2	2	2
571	2013	484	R0403	5	B03	5	2	2	2	2	2	2	2	2	2	2	2	2	2	2	2	2	2	2	2
572	2013	485	R0404	5	B04	3	3	3	3	3	3	3	3	3	3	3	3	3	3	3	3	3	3	3	3
573	2013	486	R0405	5	B05	5	1	1	1	1	1	1	1	1	1	1	1	1	1	1	1	1	1	1	1
574	2013	487	R0406	5	B06	3	3	3	3	3	3	3	3	3	3	3	3	3	3	3	3	3	3	3	3
575	2013	488	R0407	5	B07	5	2	2	2	2	2	2	2	2	2	2	2	2	2	2	2	2	2	2	2
576	2013	489	R0408	5	B08	3	3	3	3	3	3	3	3	3	3	3	3	3	3	3	3	3	3	3	3
577	2013	490	R0409	5	B09	3	3	3	3	3	3	3	3	3	3	3	3	3	3	3	3	3	3	3	3
578	2013	491	R0410	5	B10	5	1	1	1	1	1	1	1	1	1	1	1	1	1	1	1	1	1	1	1
579	2013	492	R0411	5	B11	5	2	2	2	2	2	2	2	2	2	2	2	2	2	2	2	2	2	2	2
580	2013	493	R0412	5	B12	5	2	2	2	2	2	2	2	2	2	2	2	2	2	2	2	2	2	2	2
581	2013	494	R0413	5	C01	5	2	2	2	2	2	2	2	2	2	2	2	2	2	2	2	2	2	2	2
582	2013	495	R0414	5	C02	5	2	2	2	2	2	2	2	2	2	2	2	2	2	2	2	2	2	2	2
583	2013	496	R0416	5	C04	5	2	2	2	2	2	2	2	2	2	2	2	2	2	2	2	2	2	2	2
584	2013	497	R0417	5	C05	3	3	3	3	3	3	3	3	3	3	3	3	3	3	3	3	3	3	3	3
585	2013	498	R0418	5	C06	5	2	2	2	2	2	2	2	2	2	2	2	2	2	2	2	2	2	2	2
586	2013	499	R0419	5	C07	5	2	2	2	2	2	2	2	2	2	2	2	2	2	2	2	2	2	2	2
587	2013	500	R0420	5	C08	3	3	3	3	3	3	3	3	3	3	3	3	3	3	3	3	3	3	3	3
588	2013	501	R0421	5	C09	5	2	2	2	2	2	2	2	2	2	2	2	2	2	2	2	2	2	2	2
589	2013	502	R0422	5	C10	3	3	3	3	3	3	3	3	3	3	3	3	3	3	3	3	3	3	3	3
590	2013	503	R0423	5	C11	5	2	2	2	2	2	2	2	2	2	2	2	2	2	2	2	2	2	2	2
591	2013	504	R0424	5	C12	5	2	2	2	2	2	2	2	2	2	2	2	2	2	2	2	2	2	2	2
592	2013	505	R0425	5	D01	3	3	3	3	3	3	3	3	3	3	3	3	3	3	3	3	3	3	3	3
593	2013	506	R0426	5	D02	5	2	2	2	2	2	2	2	2	2	2	2	2	2	2	2	2	2	2	2
594	2013	507	R0428	5	D04	3	3	3	3	3	3	3	3	3	3	3	3	3	3	3	3	3	3	3	3
595	2013	508	R0430	5	D06	5	1	1	1	1	1	1	1	1	1	1	1	1	1	1	1	1	1	1	1
596	2013	509	R0431	5	D07	5	2	2	2	2	2	2	2	2	2	2	2	2	2	2	2	2	2	2	2
597	2013	510	R0433	5	D09	5	2	2	2	2	2	2	2	2	2	2	2	2	2	2	2	2	2	2	2
598	2013	511	R0435	5	D11	3	3	3	3	3	3	3	3	3	3	3	3	3	3	3	3	3	3	3	3
599	2013	512	R0436	5	D12	3	3	3	3	3	3	3	3	3	3	3	3	3	3	3	3	3	3	3	3
600	2013	513	R0437	5	E01	5	2	2	2	2	2	2	2	2	2	2	2	2	2	2	2	2	2	2	2
601	2013	514	R0438	5	E02	5	1	1	1	1	1	1	1	1	1	1	1	1	1	1	1	1	1	1	1
602	2013	515	R0439	5	E03	5	2	2	2	2	2	2	2	2	2	2	2	2	2	2	2	2	2	2	2
603	2013	516	R0441	5	E05	5	2	2	2	2	2	2	2	2	2	2	2	2	2	2	2	2	2	2	2
604	2013	517	R0442	5	E06	3	3	3	3	3	3	3	3	3	3	3	3	3	3	3	3	3	3	3	3
605	2013	519	R0444	5	E08	5	2	2	2	2	2	2	2	2	2	2	2	2	2	2	2	2	2	2	2
606	2013	520	R0445	5	E09	5	1	1	1	1	1	1	1	1	1	1	1	1	1	1	1	1	1	1	1
607	2013	521	R0446	5	E10	5	2	2	2	2	2	2	2	2	2	2	2	2	2	2	2	2	2	2	2
608	2013	522	R0447	5	E11	5	2	2	2	2	2	2	2	2	2	2	2	2	2	2	2	2	2	2	2
609	2013	523	R0448	5	E12	5	2	2	2	2	2	2	2	2	2	2	2	2	2	2	2	2	2	2	2
610	2013	524	R0449	5	F01	5	2	2	2	2	2	2	2	2	2	2	2	2	2	2	2	2	2	2	2
611	2013	525	R0450	5	F02	5	2	2	2	2	2	2	2	2	2	2	2	2	2	2	2	2	2	2	2
612	2013	526	R0451	5	F03	5	2	2	2	2	2	2	2	2	2	2	2	2	2	2	2	2	2	2	2
613	2013	527	R0452	5	F04	3	3	3	3	3	3	3	3	3	3	3	3	3	3	3	3	3	3	3	3
614	2013	528	R0453	5	F05	5	1	1	1	1	1	1	1	1	1	1	1	1	1	1	1	1	1	1	1
615	2013	529	R0454	5	F06	5	2	2	2	2	2	2	2	2	2	2	2	2	2	2	2	2	2	2	2
616	2013	530	R0455	5	F07	5	1	1	1	1	1	1	1	1	1	1	1	1	1	1	1	1	1	1	1
617	2013	531	R0456	5	F08	3	3	3	3	3	3	3	3	3	3	3	3	3	3	3	3	3	3	3	3
618	2013	532	R0457	5	F09	5	2	2	2	2	2	2	2	2	2	2	2	2	2	2	2	2	2	2	2
619	2013	533	R0458	5	F10	5	1	1	1	1	1	1	1	1	1	1	1	1	1	1	1	1	1	1	1
620	2013	534	R0459	5	F11	5	2	2	2	2	2	2	2	2	2	2	2	2	2	2	2	2	2	2	2
621	2013	535	R0460	5	F12	5	1	1	1	1	1	1	1	1	1	1	1	1	1	1	1	1	1	1	1
622	2013	536	R0461	5	G01	5	2	2	2	2	2	2	2	2	2	2	2	2	2	2	2	2	2	2	2
623	2013	537	R0462	5	G02	5	2	2	2	2	2	2	2	2	2	2	2	2	2	2	2	2	2	2	2
624	2013	538	R0463	5	G03	5	2	2	2	2	2	2	2	2	2	2	2	2	2	2	2	2	2	2	2
625	2013	539	R0464	5	G04	3	3	3	3	3	3	3	3	3	3	3	3	3	3	3	3	3	3	3	3
626	2013	540	R0465	5	G05	5	2	2	2	2	2	2	2	2	2	2	2	2	2	2	2	2	2	2	2
627	2013	541	R0466	5	G06	5	2	2	2	2	2	2	2	2	2	2	2	2	2	2	2	2	2	2	2
628	2013	542	R0467	5	G07	5	1	1	1	1	1	1	1	1	1	1	1	1	1	1	1	1	1	1	1
629	2013	543	R0468	5	G08	5	2	2	2	2	2	2	2	2	2	2	2	2	2	2	2	2	2	2	2
630	2013	544	R0471	5	G11	5	2	2	2	2	2	2	2	2	2	2	2	2	2	2	2	2	2	2	2
631	2013	545	R0472	5	G12	5	2	2	2	2	2	2	2	2	2	2	2	2	2	2	2	2	2	2	2
632	2013	546	R0475	5	H03	5	1	1	1	1	1	1	1	1	1	1	1	1	1	1	1	1	1	1	1
633	2013	547	R0476	5	H04	5	2	2	2	2	2	2	2	2	2	2	2	2	2	2	2	2	2	2	2
634	2013	548	R0480	5	H08	5	2	2	2	2	2	2	2	2	2	2	2	2	2	2	2	2	2	2	2
635	2013	549	R0481	5	H09	5	2	2	2	2	2	2	2	2	2	2	2	2	2	2	2	2	2	2	2
636	2013	550	R0482	5	H10	3	3	3	3	3	3	3	3	3	3	3	3	3	3	3	3	3	3	3	3
637	2013	551	R0485	6	A03	3	3	3	3	3	3	3	3	3	3	3	3	3	3	3	3	3	3	3	3
638	2013	552	R0486	6	A04	5	1	1	1	1	1	1	1	1	1	1	1	1	1	1	1	1	1	1	1
639	2013	553	R0487	6	A05	3	3	3	3	3	3	3	3	3	3	3	3	3	3	3	3	3	3	3	3
640	2013	554	R0488	6	A06	3	3	3	3	3	3	3	3	3	3	3	3	3	3	3	3	3	3	3	3
641	2013	555	R0489	6	A07	5	2	2	2	2	2	2	2	2	2	2	2	2	2	2	2	2	2	2	2
642	2013	556	R0492	6	A10	5	2	2	2	2	2	2	2	2	2	2	2	2	2	2	2	2	2	2	2
643	2013	557	R0493	6	A11	5	1	1	1	1	1	1	1	1	1	1	1	1	1	1	1	1	1	1	1
644	2013	558	R0494	6	A12	3	3	3	3	3	3	3	3	3	3	3	3	3	3	3	3	3	3	3	3
645	2013	559	R0495	6	B01	3	3	3	3	3	3	3	3	3	3	3	3	3	3	3	3	3	3	3	3
646	2013	560	R0496	6	B02	5	2	2	2	2	2	2	2	2	2	2	2	2	2	2	2	2	2	2	2
647	2013	561	R0497	6	B03	5	1	1	1	1	1	1	1	1	1	1	1	1	1	1	1	1	1	1	1
648	2013	562	R0498	6	B04	5	2	2	2	2	2	2	2	2	2	2	2	2	2	2	2	2	2	2	2
649	2013	563	R0499	6	B05	5	2	2	2	2	2	2	2	2	2	2	2	2	2	2	2	2	2	2	2
650	2013	564	R0500	6	B06	3	3	3	3	3	3	3	3	3	3	3	3	3	3	3	3	3	3	3	3
651	2013	565	R0502	6	B08	5	2	2	2	2	2	2	2	2	2	2	2	2	2	2	2	2	2	2	2
652	2013	566	R0503	6	B09	5	2	2	2	2	2	2	2	2	2	2	2	2	2	2	2	2	2	2	2
653	2013	567	R0504	6	B10	3	3	3	3	3	3	3	3	3	3	3	3	3	3	3	3	3	3	3	3
654	2013	568	R0505	6	B11	5	2	2	2	2	2	2	2	2	2	2	2	2	2	2	2	2	2	2	2
655	2013	569	R0506	6	B12	3	3	3	3	3	3	3	3	3	3	3	3	3	3	3	3	3	3	3	3
656	2013	570	R0507	6	C01	5	2	2	2	2	2	2	2	2	2	2	2	2	2	2	2	2	2	2	2
657	2013	571	R0508	6	C02	5	2	2	2	2	2	2	2	2	2	2	2	2	2	2	2	2	2	2	2
658	2013	572	R0510	6	C03	3	3	3	3	3	3	3	3	3	3	3	3	3	3	3	3	3	3	3	3
659	2013	573	R0511	6	C04	5	1	1	1	1	1	1	1	1	1	1	1	1	1	1	1	1	1	1	1
660	2013	574	R0512	6	C05	3	3	3	3	3	3	3	3	3	3	3	3	3	3	3	3	3	3	3	3
661	2013	575	R0513	6	C06	5	2	2	2	2	2	2	2	2	2	2	2	2	2	2	2	2	2	2	2
662	2013	576	R0514	6	C07	5	2	2	2	2	2	2	2	2	2	2	2	2	2	2	2	2	2	2	2
663	2013	577	R0515	6	C08	5	2	2	2	2	2	2	2	2	2	2	2	2	2	2	2	2	2	2	2
664	2013	578	R0516	6	C09	5	2	2	2	2	2	2	2	2	2	2	2	2	2	2	2	2	2	2	2
665	2013	579	R0518	6	C10	5	2	2	2	2	2	2	2	2	2	2	2	2	2	2	2	2	2	2	2
666	2013	580	R0519	6	C11	5	2	2	2	2	2	2	2	2	2	2	2	2	2	2	2	2	2	2	2
667	2013	581	R0520	6	C12	5	2	2	2	2	2	2	2	2	2	2	2	2	2	2	2	2	2	2	2
668	2013	582	R0521	6	D01	5	1	1	1	1	1	1	1	1	1	1	1	1	1	1	1	1	1	1	1
669	2013	583	R0522	6	D02	3	3	3	3	3	3	3	3	3	3	3	3	3	3	3	3	3	3	3	3
670	2013	584	R0523	6	D03	5	1	1	1	1	1	1	1	1	1	1	1	1	1	1	1	1	1	1	1
671	2013	585	R0524	6	D04	5	2	2	2	2	2	2	2	2	2	2	2	2	2	2	2	2	2	2	2
672	2013	586	R0526	6	D06	3	3	3	3	3	3	3	3	3	3	3	3	3	3	3	3	3	3	3	3
673	2013	587	R0527	6	D07	3	3	3	3	3	3	3	3	3	3	3	3	3	3	3	3	3	3	3	3
674	2013	588	R0528	6	D08	5	2	2	2	2	2	2	2	2	2	2	2	2	2	2	2	2	2	2	2
675	2013	589	R0529	6	D09	3	3	3	3	3	3	3	3	3	3	3	3	3	3	3	3	3	3	3	3
676	2013	590	R0531	6	D10	5	2	2	2	2	2	2	2	2	2	2	2	2	2	2	2	2	2	2	2
677	2013	591	R0532	6	D11	5	2	2	2	2	2	2	2	2	2	2	2	2	2	2	2	2	2	2	2
678	2013	592	R0538	6	E05	5	2	2	2	2	2	2	2	2	2	2	2	2	2	2	2	2	2	2	2
679	2013	593	R0543	6	E10	5	2	2	2	2	2	2	2	2	2	2	2	2	2	2	2	2	2	2	2
680	2013	594	R0546	6	F01	5	2	2	2	2	2	2	2	2	2	2	2	2	2	2	2	2	2	2	2
681	2013	595	R0547	6	F02	3	3	3	3	3	3	3	3	3	3	3	3	3	3	3	3	3	3	3	3
682	2013	596	R0549	6	F04	5	2	2	2	2	2	2	2	2	2	2	2	2	2	2	2	2	2	2	2
683	2013	597	R0550	6	F05	5	2	2	2	2	2	2	2	2	2	2	2	2	2	2	2	2	2	2	2
684	2013	598	R0551	6	F06	5	2	2	2	2	2	2	2	2	2	2	2	2	2	2	2	2	2	2	2
685	2013	599	R0552	6	F07	5	2	2	2	2	2	2	2	2	2	2	2	2	2	2	2	2	2	2	2
686	2013	600	R0553	6	F08	5	2	2	2	2	2	2	2	2	2	2	2	2	2	2	2	2	2	2	2
687	2013	601	R0554	6	F09	5	1	1	1	1	1	1	1	1	1	1	1	1	1	1	1	1	1	1	1
688	2013	602	R0555	6	F10	5	2	2	2	2	2	2	2	2	2	2	2	2	2	2	2	2	2	2	2
689	2013	603	R0556	6	F11	5	1	1	1	1	1	1	1	1	1	1	1	1	1	1	1	1	1	1	1
690	2013	604	R0557	6	F12	3	3	3	3	3	3	3	3	3	3	3	3	3	3	3	3	3	3	3	3
691	2013	605	R0558	6	G01	5	2	2	2	2	2	2	2	2	2	2	2	2	2	2	2	2	2	2	2
692	2013	606	R0559	6	G02	3	3	3	3	3	3	3	3	3	3	3	3	3	3	3	3	3	3	3	3
693	2013	607	R0560	6	G03	5	2	2	2	2	2	2	2	2	2	2	2	2	2	2	2	2	2	2	2
694	2013	608	R0561	6	G04	5	2	2	2	2	2	2	2	2	2	2	2	2	2	2	2	2	2	2	2
695	2013	609	R0562	6	G05	3	3	3	3	3	3	3	3	3	3	3	3	3	3	3	3	3	3	3	3
696	2013	610	R0563	6	G06	5	2	2	2	2	2	2	2	2	2	2	2	2	2	2	2	2	2	2	2
697	2013	611	R0564	6	G07	3	3	3	3	3	3	3	3	3	3	3	3	3	3	3	3	3	3	3	3
698	2013	612	R0566	6	G09	3	3	3	3	3	3	3	3	3	3	3	3	3	3	3	3	3	3	3	3
699	2013	614	R0568	6	G11	5	2	2	2	2	2	2	2	2	2	2	2	2	2	2	2	2	2	2	2
700	2013	615	R0569	6	G12	5	1	1	1	1	1	1	1	1	1	1	1	1	1	1	1	1	1	1	1
701	2013	616	R0570	6	H01	5	2	2	2	2	2	2	2	2	2	2	2	2	2	2	2	2	2	2	2
702	2013	617	R0571	6	H02	3	3	3	3	3	3	3	3	3	3	3	3	3	3	3	3	3	3	3	3
703	2013	618	R0572	6	H03	5	2	2	2	2	2	2	2	2	2	2	2	2	2	2	2	2	2	2	2
704	2013	619	R0573	6	H04	5	2	2	2	2	2	2	2	2	2	2	2	2	2	2	2	2	2	2	2
705	2013	620	R0575	6	H06	5	2	2	2	2	2	2	2	2	2	2	2	2	2	2	2	2	2	2	2
706	2013	621	R0576	6	H07	5	2	2	2	2	2	2	2	2	2	2	2	2	2	2	2	2	2	2	2
707	2013	622	R0577	6	H08	3	3	3	3	3	3	3	3	3	3	3	3	3	3	3	3	3	3	3	3
708	2013	623	R0578	6	H09	3	3	3	3	3	3	3	3	3	3	3	3	3	3	3	3	3	3	3	3
709	2013	624	R0579	6	H10	5	1	1	1	1	1	1	1	1	1	1	1	1	1	1	1	1	1	1	1
710	2013	625	R0580	7	A01	5	2	2	2	2	2	2	2	2	2	2	2	2	2	2	2	2	2	2	2
711	2013	626	R0581	7	A02	5	1	1	1	1	1	1	1	1	1	1	1	1	1	1	1	1	1	1	1
712	2013	627	R0582	7	A03	5	2	2	2	2	2	2	2	2	2	2	2	2	2	2	2	2	2	2	2
713	2013	628	R0583	7	A04	3	3	3	3	3	3	3	3	3	3	3	3	3	3	3	3	3	3	3	3
714	2013	629	R0584	7	A05	5	2	2	2	2	2	2	2	2	2	2	2	2	2	2	2	2	2	2	2
715	2013	630	R0585	7	A06	5	2	2	2	2	2	2	2	2	2	2	2	2	2	2	2	2	2	2	2
716	2013	631	R0586	7	A07	5	1	1	1	1	1	1	1	1	1	1	1	1	1	1	1	1	1	1	1
717	2013	632	R0587	7	A08	5	2	2	2	2	2	2	2	2	2	2	2	2	2	2	2	2	2	2	2
718	2013	633	R0588	7	A09	5	1	1	1	1	1	1	1	1	1	1	1	1	1	1	1	1	1	1	1
719	2013	634	R0589	7	A10	5	2	2	2	2	2	2	2	2	2	2	2	2	2	2	2	2	2	2	2
720	2013	635	R0590	7	A11	5	2	2	2	2	2	2	2	2	2	2	2	2	2	2	2	2	2	2	2
721	2013	636	R0591	7	A12	5	2	2	2	2	2	2	2	2	2	2	2	2	2	2	2	2	2	2	2
722	2013	637	R0592	7	B01	3	3	3	3	3	3	3	3	3	3	3	3	3	3	3	3	3	3	3	3
723	2013	638	R0593	7	B02	5	2	2	2	2	2	2	2	2	2	2	2	2	2	2	2	2	2	2	2
724	2013	639	R0594	7	B03	5	2	2	2	2	2	2	2	2	2	2	2	2	2	2	2	2	2	2	2
725	2013	640	R0595	7	B04	5	2	2	2	2	2	2	2	2	2	2	2	2	2	2	2	2	2	2	2
726	2013	641	R0596	7	B05	3	3	3	3	3	3	3	3	3	3	3	3	3	3	3	3	3	3	3	3
727	2013	642	R0597	7	B06	5	2	2	2	2	2	2	2	2	2	2	2	2	2	2	2	2	2	2	2
728	2013	643	R0598	7	B07	5	2	2	2	2	2	2	2	2	2	2	2	2	2	2	2	2	2	2	2
729	2013	644	R0599	7	B08	3	3	3	3	3	3	3	3	3	3	3	3	3	3	3	3	3	3	3	3
730	2013	645	R0600	7	B09	5	2	2	2	2	2	2	2	2	2	2	2	2	2	2	2	2	2	2	2
731	2013	646	R0601	7	B10	3	3	3	3	3	3	3	3	3	3	3	3	3	3	3	3	3	3	3	3
732	2013	647	R0602	7	B11	5	2	2	2	2	2	2	2	2	2	2	2	2	2	2	2	2	2	2	2
733	2013	648	R0603	7	B12	3	3	3	3	3	3	3	3	3	3	3	3	3	3	3	3	3	3	3	3
734	2013	649	R0604	7	C01	5	1	1	1	1	1	1	1	1	1	1	1	1	1	1	1	1	1	1	1
735	2013	650	R0605	7	C02	5	2	2	2	2	2	2	2	2	2	2	2	2	2	2	2	2	2	2	2
736	2013	651	R0606	7	C03	5	2	2	2	2	2	2	2	2	2	2	2	2	2	2	2	2	2	2	2
737	2013	652	R0607	7	C04	5	2	2	2	2	2	2	2	2	2	2	2	2	2	2	2	2	2	2	2
738	2013	653	R0608	7	C05	5	2	2	2	2	2	2	2	2	2	2	2	2	2	2	2	2	2	2	2
739	2013	654	R0609	7	C06	3	3	3	3	3	3	3	3	3	3	3	3	3	3	3	3	3	3	3	3
740	2013	655	R0610	7	C07	5	1	1	1	1	1	1	1	1	1	1	1	1	1	1	1	1	1	1	1
741	2013	656	R0611	7	C08	5	2	2	2	2	2	2	2	2	2	2	2	2	2	2	2	2	2	2	2
742	2013	657	R0613	7	C10	5	2	2	2	2	2	2	2	2	2	2	2	2	2	2	2	2	2	2	2
743	2013	658	R0614	7	C11	5	2	2	2	2	2	2	2	2	2	2	2	2	2	2	2	2	2	2	2
744	2013	659	R0615	7	C12	5	2	2	2	2	2	2	2	2	2	2	2	2	2	2	2	2	2	2	2
745	2013	660	R0616	7	D01	5	2	2	2	2	2	2	2	2	2	2	2	2	2	2	2	2	2	2	2
746	2013	661	R0617	7	D02	5	1	1	1	1	1	1	1	1	1	1	1	1	1	1	1	1	1	1	1
747	2013	662	R0618	7	D03	5	2	2	2	2	2	2	2	2	2	2	2	2	2	2	2	2	2	2	2
748	2013	663	R0619	7	D04	5	2	2	2	2	2	2	2	2	2	2	2	2	2	2	2	2	2	2	2
749	2013	664	R0620	7	D05	3	3	3	3	3	3	3	3	3	3	3	3	3	3	3	3	3	3	3	3
750	2013	665	R0621	7	D06	3	3	3	3	3	3	3	3	3	3	3	3	3	3	3	3	3	3	3	3
751	2013	666	R0622	7	D07	3	3	3	3	3	3	3	3	3	3	3	3	3	3	3	3	3	3	3	3
752	2013	667	R0623	7	D08	5	2	2	2	2	2	2	2	2	2	2	2	2	2	2	2	2	2	2	2
753	2013	668	R0624	7	D09	5	2	2	2	2	2	2	2	2	2	2	2	2	2	2	2	2	2	2	2
754	2013	669	R0625	7	D10	5	2	2	2	2	2	2	2	2	2	2	2	2	2	2	2	2	2	2	2
755	2013	670	R0628	7	E01	5	1	1	1	1	1	1	1	1	1	1	1	1	1	1	1	1	1	1	1
756	2013	671	R0629	7	E02	5	2	2	2	2	2	2	2	2	2	2	2	2	2	2	2	2	2	2	2
757	2013	672	R0630	7	E03	5	2	2	2	2	2	2	2	2	2	2	2	2	2	2	2	2	2	2	2
758	2013	673	R0631	7	E04	3	3	3	3	3	3	3	3	3	3	3	3	3	3	3	3	3	3	3	3
759	2013	674	R0632	7	E05	5	2	2	2	2	2	2	2	2	2	2	2	2	2	2	2	2	2	2	2
760	2013	675	R0633	7	E06	5	2	2	2	2	2	2	2	2	2	2	2	2	2	2	2	2	2	2	2
761	2013	676	R0634	7	E07	5	1	1	1	1	1	1	1	1	1	1	1	1	1	1	1	1	1	1	1
762	2013	677	R0635	7	E08	3	3	3	3	3	3	3	3	3	3	3	3	3	3	3	3	3	3	3	3
763	2013	678	R0636	7	E09	5	2	2	2	2	2	2	2	2	2	2	2	2	2	2	2	2	2	2	2
764	2013	679	R0637	7	E10	3	3	3	3	3	3	3	3	3	3	3	3	3	3	3	3	3	3	3	3
765	2013	680	R0638	7	E11	5	1	1	1	1	1	1	1	1	1	1	1	1	1	1	1	1	1	1	1
766	2013	681	R0639	7	E12	5	1	1	1	1	1	1	1	1	1	1	1	1	1	1	1	1	1	1	1
767	2013	682	R0640	7	F01	5	2	2	2	2	2	2	2	2	2	2	2	2	2	2	2	2	2	2	2
768	2013	683	R0641	7	F02	3	3	3	3	3	3	3	3	3	3	3	3	3	3	3	3	3	3	3	3
769	2013	684	R0643	7	F04	5	2	2	2	2	2	2	2	2	2	2	2	2	2	2	2	2	2	2	2
770	2013	685	R0644	7	F05	3	3	3	3	3	3	3	3	3	3	3	3	3	3	3	3	3	3	3	3
771	2013	686	R0645	7	F06	5	1	1	1	1	1	1	1	1	1	1	1	1	1	1	1	1	1	1	1
772	2013	688	R0649	7	F09	3	3	3	3	3	3	3	3	3	3	3	3	3	3	3	3	3	3	3	3
773	2013	689	R0650	7	F10	5	2	2	2	2	2	2	2	2	2	2	2	2	2	2	2	2	2	2	2
774	2013	690	R0651	7	F11	5	2	2	2	2	2	2	2	2	2	2	2	2	2	2	2	2	2	2	2
775	2013	691	R0652	7	F12	5	2	2	2	2	2	2	2	2	2	2	2	2	2	2	2	2	2	2	2
776	2013	692	R0653	7	G01	3	3	3	3	3	3	3	3	3	3	3	3	3	3	3	3	3	3	3	3
777	2013	693	R0654	7	G02	5	2	2	2	0	2	2	2	2	2	2	2	2	2	2	2	2	2	2	2
778	2013	694	R0655	7	G03	5	2	2	2	2	2	2	2	2	2	2	2	2	2	2	2	2	2	2	2
779	2013	695	R0656	7	G04	5	2	2	2	2	2	2	2	2	2	2	2	2	2	2	2	2	2	2	2
780	2013	696	R0657	7	G05	5	2	2	2	2	2	2	2	2	2	2	2	2	2	2	2	2	2	2	2
781	2013	697	R0658	7	G06	5	1	1	1	1	1	1	1	1	1	1	1	1	1	1	1	1	1	1	1
782	2013	698	R0659	7	G07	5	2	2	2	2	2	2	2	2	2	2	2	2	2	2	2	2	2	2	2
783	2013	699	R0660	7	G08	5	1	1	1	1	1	1	1	1	1	1	1	1	1	1	1	1	1	1	1
784	2013	700	R0661	7	G09	5	2	2	2	2	2	2	2	2	2	2	2	2	2	2	2	2	2	2	2
785	2013	701	R0662	7	G10	5	2	2	2	2	2	2	2	2	2	2	2	2	2	2	2	2	2	2	2
786	2013	702	R0663	7	G11	3	3	3	3	3	3	3	3	3	3	3	3	3	3	3	3	3	3	3	3
787	2013	703	R0664	7	G12	5	2	2	2	2	2	2	2	2	2	2	2	2	2	2	2	2	2	2	2
788	2013	704	R0665	7	H01	5	2	2	2	2	2	2	2	2	2	2	2	2	2	2	2	2	2	2	2
789	2013	705	R0666	7	H02	3	3	3	3	3	3	3	3	3	3	3	3	3	3	3	3	3	3	3	3
790	2013	706	R0667	7	H03	5	2	2	2	2	2	2	2	2	2	2	2	2	2	2	2	2	2	2	2
791	2013	707	R0668	7	H04	3	3	3	3	3	3	3	3	3	3	3	3	3	3	3	3	3	3	3	3
792	2013	708	R0669	7	H05	3	3	3	3	3	3	3	3	3	3	3	3	3	3	3	3	3	3	3	3
793	2013	709	R0670	7	H06	5	1	1	1	1	1	1	1	1	1	1	1	1	1	1	1	1	1	1	1
794	2013	710	R0671	7	H07	3	3	3	3	3	3	3	3	3	3	3	3	3	3	3	3	3	3	3	3
795	2013	711	R0672	7	H08	5	2	2	2	2	2	2	2	2	2	2	2	2	2	2	2	2	2	2	2
796	2013	712	R0673	7	H09	3	3	3	3	3	3	3	3	3	3	3	3	3	3	3	3	3	3	3	3
797	2013	713	R0674	7	H10	5	2	2	2	2	2	2	2	2	2	2	2	2	2	2	2	2	2	2	2
798	2013	714	R0678	8	A04	5	1	1	1	1	1	1	1	1	1	1	1	1	1	1	1	1	1	1	1
799	2013	715	R0680	8	A06	5	2	2	2	2	2	2	2	2	2	2	2	2	2	2	2	2	2	2	2
800	2013	716	R0683	8	A09	3	3	3	3	3	3	3	3	3	3	3	3	3	3	3	3	3	3	3	3
801	2013	717	R0685	8	A11	5	2	2	2	2	2	2	2	2	2	2	2	2	2	2	2	2	2	2	2
802	2013	718	R0686	8	A12	5	2	2	2	2	2	2	2	2	2	2	2	2	2	2	2	2	2	2	2
803	2013	719	R0687	8	B01	5	2	2	2	2	2	2	2	2	2	2	2	2	2	2	2	2	2	2	2
804	2013	720	R0688	8	B02	3	3	3	3	3	3	3	3	3	3	3	3	3	3	3	3	3	3	3	3
805	2013	721	R0689	8	B03	5	2	2	2	2	2	2	2	2	2	2	2	2	2	2	2	2	2	2	2
806	2013	722	R0690	8	B04	5	2	2	2	2	2	2	2	2	2	2	2	2	2	2	2	2	2	2	2
807	2013	723	R0691	8	B05	3	3	3	3	3	3	3	3	3	3	3	3	3	3	3	3	3	3	3	3
808	2013	724	R0692	8	B06	5	2	2	2	2	2	2	2	2	2	2	2	2	2	2	2	2	2	2	2
809	2013	725	R0693	8	B07	3	3	3	3	3	3	3	3	3	3	3	3	3	3	3	3	3	3	3	3
810	2013	726	R0694	8	B08	5	2	2	2	2	2	2	2	2	2	2	2	2	2	2	2	2	2	2	2
811	2013	727	R0695	8	B09	5	2	2	2	2	2	2	2	2	2	2	2	2	2	2	2	2	2	2	2
812	2013	728	R0696	8	B10	5	2	2	2	2	2	2	2	2	2	2	2	2	2	2	2	2	2	2	2
813	2013	729	R0697	8	B11	3	3	3	3	3	3	3	3	3	3	3	3	3	3	3	3	3	3	3	3
814	2013	730	R0698	8	B12	3	3	3	3	3	3	3	3	3	3	3	3	3	3	3	3	3	3	3	3
815	2013	731	R0699	8	C01	5	2	2	2	2	2	2	2	2	2	2	2	2	2	2	2	2	2	2	2
816	2013	732	R0700	8	C02	5	2	2	2	2	2	2	2	2	2	2	2	2	2	2	2	2	2	2	2
817	2013	733	R0701	8	C03	5	2	2	2	2	2	2	2	2	2	2	2	2	2	2	2	2	2	2	2
818	2013	734	R0703	8	C05	5	2	2	2	2	2	2	2	2	2	2	2	2	2	2	2	2	2	2	2
819	2013	735	R0704	8	C06	3	3	3	3	3	3	3	3	3	3	3	3	3	3	3	3	3	3	3	3
820	2013	736	R0705	8	C07	5	2	2	2	2	2	2	2	2	2	2	2	2	2	2	2	2	2	2	2
821	2013	737	R0706	8	C08	5	2	2	2	2	2	2	2	2	2	2	2	2	2	2	2	2	2	2	2
822	2013	738	R0707	8	C09	5	1	1	1	1	1	1	1	1	1	1	1	1	1	1	1	1	1	1	1
823	2013	739	R0708	8	C10	5	1	1	1	1	1	1	1	1	1	1	1	1	1	1	1	1	1	1	1
824	2013	740	R0709	8	C11	5	2	2	2	2	2	2	2	2	2	2	2	2	2	2	2	2	2	2	2
825	2013	741	R0710	8	C12	5	1	1	1	1	1	1	1	1	1	1	1	1	1	1	1	1	1	1	1
826	2013	742	R0711	8	D01	5	2	2	2	2	2	2	2	2	2	2	2	2	2	2	2	2	2	2	2
827	2013	743	R0712	8	D02	5	2	2	2	2	2	2	2	2	2	2	2	2	2	2	2	2	2	2	2
828	2013	744	R0713	8	D03	3	3	3	3	3	3	3	3	3	3	3	3	3	3	3	3	3	3	3	3
829	2013	745	R0714	8	D04	5	2	2	2	2	2	2	2	2	2	2	2	2	2	2	2	2	2	2	2
830	2013	746	R0715	8	D05	5	1	1	1	1	1	1	1	1	1	1	1	1	1	1	1	1	1	1	1
831	2013	747	R0716	8	D06	5	2	2	2	2	2	2	2	2	2	2	2	2	2	2	2	2	2	2	2
832	2013	748	R0717	8	D07	5	2	2	2	2	2	2	2	2	2	2	2	2	2	2	2	2	2	2	2
833	2013	749	R0719	8	D09	5	2	2	2	2	2	2	2	2	2	2	2	2	2	2	2	2	2	2	2
834	2013	750	R0720	8	D10	3	3	3	3	3	3	3	3	3	3	3	3	3	3	3	3	3	3	3	3
835	2013	751	R0721	8	D11	3	3	3	3	3	3	3	3	3	3	3	3	3	3	3	3	3	3	3	3
836	2013	752	R0722	8	D12	5	2	2	2	2	2	2	2	2	2	2	2	2	2	2	2	2	2	2	2
837	2013	753	R0723	8	E01	5	2	2	2	2	2	2	2	2	2	2	2	2	2	2	2	2	2	2	2
838	2013	754	R0724	8	E02	5	2	2	2	2	2	2	2	2	2	2	2	2	2	2	2	2	2	2	2
839	2013	755	R0725	8	E03	3	3	3	3	3	3	3	3	3	3	3	3	3	3	3	3	3	3	3	3
840	2013	756	R0726	8	E04	5	2	2	2	2	2	2	2	2	2	2	2	2	2	2	2	2	2	2	2
841	2013	757	R0727	8	E05	5	2	2	2	2	2	2	2	2	2	2	2	2	2	2	2	2	2	2	2
842	2013	758	R0728	8	E06	3	3	3	3	3	3	3	3	3	3	3	3	3	3	3	3	3	3	3	3
843	2013	759	R0729	8	E07	3	3	3	3	3	3	3	3	3	3	3	3	3	3	3	3	3	3	3	3
844	2013	760	R0730	8	E08	3	3	3	3	3	3	3	3	3	3	3	3	3	3	3	3	3	3	3	3
845	2013	761	R0731	8	E09	5	2	2	2	2	2	2	2	2	2	2	2	2	2	2	2	2	2	2	2
846	2013	762	R0732	8	E10	5	2	2	2	2	2	2	2	2	2	2	2	2	2	2	2	2	2	2	2
847	2013	763	R0733	8	E11	5	2	2	2	2	2	2	2	2	2	2	2	2	2	2	2	2	2	2	2
848	2013	764	R0734	8	E12	5	2	2	2	2	2	2	2	2	2	2	2	2	2	2	2	2	2	2	2
849	2013	765	R0735	8	F01	5	2	2	2	2	2	2	2	2	2	2	2	2	2	2	2	2	2	2	2
850	2013	766	R0736	8	F02	3	3	3	3	3	3	3	3	3	3	3	3	3	3	3	3	3	3	3	3
851	2013	767	R0737	8	F03	5	2	2	2	2	2	2	2	2	2	2	2	2	2	2	2	2	2	2	2
852	2013	768	R0738	8	F04	3	3	3	3	3	3	3	3	3	3	3	3	3	3	3	3	3	3	3	3
853	2013	769	R0739	8	F05	3	3	3	3	3	3	3	3	3	3	3	3	3	3	3	3	3	3	3	3
854	2013	770	R0740	8	F06	3	3	3	3	3	3	3	3	3	3	3	3	3	3	3	3	3	3	3	3
855	2013	771	R0741	8	F07	5	2	2	2	2	2	2	2	2	2	2	2	2	2	2	2	2	2	2	2
856	2013	772	R0743	8	F09	5	2	2	2	2	2	2	2	2	2	2	2	2	2	2	2	2	2	2	2
857	2013	773	R0745	8	F10	5	1	1	1	1	1	1	1	1	1	1	1	1	1	1	1	1	1	1	1
858	2013	774	R0746	8	F11	5	2	2	2	2	2	2	2	2	2	2	2	2	2	2	2	2	2	2	2
859	2013	775	R0747	8	F12	5	2	2	2	2	2	2	2	2	2	2	2	2	2	2	2	2	2	2	2
860	2013	776	R0748	8	G01	5	1	1	1	1	1	1	1	1	1	1	1	1	1	1	1	1	1	1	1
861	2013	777	R0750	8	G02	5	2	2	2	2	2	2	2	2	2	2	2	2	2	2	2	2	2	2	2
862	2013	778	R0751	8	G03	3	3	3	3	3	3	3	3	3	3	3	3	3	3	3	3	3	3	3	3
863	2013	779	R0753	8	G04	5	2	2	2	2	2	2	2	2	2	2	2	2	2	2	2	2	2	2	2
864	2013	780	R0754	8	G05	5	2	2	2	2	2	2	2	2	2	2	2	2	2	2	2	2	2	2	2
865	2013	781	R0755	8	G06	5	2	2	2	2	2	2	2	2	2	2	2	2	2	2	2	2	2	2	2
866	2013	782	R0756	8	G07	3	3	3	3	3	3	3	3	3	3	3	3	3	3	3	3	3	3	3	3
867	2013	783	R0757	8	G08	5	1	1	1	1	1	1	1	1	1	1	1	1	1	1	1	1	1	1	1
868	2013	785	R0759	8	G10	3	3	3	3	3	3	3	3	3	3	3	3	3	3	3	3	3	3	3	3
869	2013	786	R0760	8	G11	5	2	2	2	2	2	2	2	2	2	2	2	2	2	2	2	2	2	2	2
870	2013	787	R0761	8	G12	5	1	1	1	1	1	1	1	1	1	1	1	1	1	1	1	1	1	1	1
871	2013	788	R0764	8	H03	5	2	2	2	2	2	2	2	2	2	2	2	2	2	2	2	2	2	2	2
872	2013	789	R0767	8	H06	3	3	3	3	3	3	3	3	3	3	3	3	3	3	3	3	3	3	3	3
873	2013	790	R0769	8	H07	5	2	2	2	2	2	2	2	2	2	2	2	2	2	2	2	2	2	2	2
874	2013	791	R0770	8	H08	5	1	1	1	1	1	1	1	1	1	1	1	1	1	1	1	1	1	1	1
875	2013	792	R0771	8	H09	3	3	3	3	3	3	3	3	3	3	3	3	3	3	3	3	3	3	3	3
876	2013	793	R0772	8	H10	5	2	2	2	2	2	2	2	2	2	2	2	2	2	2	2	2	2	2	2
877	2013	794	R0773	9	A01	3	3	3	3	3	3	3	3	3	3	3	3	3	3	3	3	3	3	3	3
878	2013	795	R0774	9	A02	3	3	3	3	3	3	3	3	3	3	3	3	3	3	3	3	3	3	3	3
879	2013	796	R0775	9	A03	5	2	2	2	2	2	2	2	2	2	2	2	2	2	2	2	2	2	2	2
880	2013	797	R0776	9	A04	5	2	2	2	2	2	2	2	2	2	2	2	2	2	2	2	2	2	2	2
881	2013	798	R0777	9	A05	5	1	1	1	1	1	1	1	1	1	1	1	1	1	1	1	1	1	1	1
882	2013	799	R0778	9	A06	5	2	2	2	2	2	2	2	2	2	2	2	2	2	2	2	2	2	2	2
883	2013	801	R0780	9	A08	3	3	3	3	3	3	3	3	3	3	3	3	3	3	3	3	3	3	3	3
884	2013	802	R0781	9	A09	5	1	1	1	1	1	1	1	1	1	1	1	1	1	1	1	1	1	1	1
885	2013	803	R0782	9	A10	5	2	2	2	2	2	2	2	2	2	2	2	2	2	2	2	2	2	2	2
886	2013	804	R0783	9	A11	5	2	2	2	2	2	2	2	2	2	2	2	2	2	2	2	2	2	2	2
887	2013	805	R0784	9	A12	3	3	3	3	3	3	3	3	3	3	3	3	3	3	3	3	3	3	3	3
888	2013	806	R0785	9	B01	3	3	3	3	3	3	3	3	3	3	3	3	3	3	3	3	3	3	3	3
889	2013	807	R0786	9	B02	5	2	2	2	2	2	2	2	2	2	2	2	2	2	2	2	2	2	2	2
890	2013	808	R0788	9	B03	5	2	2	2	2	2	2	2	2	2	2	2	2	2	2	2	2	2	2	2
891	2013	809	R0789	9	B04	5	2	2	2	2	2	2	2	2	2	2	2	2	2	2	2	2	2	2	2
892	2013	810	R0790	9	B05	3	3	3	3	3	3	3	3	3	3	3	3	3	3	3	3	3	3	3	3
893	2013	811	R0791	9	B06	3	3	3	3	3	3	3	3	3	3	3	3	3	3	3	3	3	3	3	3
894	2013	812	R0792	9	B07	5	2	2	2	2	2	2	2	2	2	2	2	2	2	2	2	2	2	2	2
895	2013	813	R0793	9	B08	5	2	2	2	2	2	2	2	2	2	2	2	2	2	2	2	2	2	2	2
896	2013	814	R0794	9	B09	3	3	3	3	3	3	3	3	3	3	3	3	3	3	3	3	3	3	3	3
897	2013	815	R0796	9	B11	5	2	2	2	2	2	2	2	2	2	2	2	2	2	2	2	2	2	2	2
898	2013	816	R0797	9	B12	5	2	2	2	2	2	2	2	2	2	2	2	2	2	2	2	2	2	2	2
899	2013	817	R0798	9	C01	3	3	3	3	3	3	3	3	3	3	3	3	3	3	3	3	3	3	3	3
900	2013	818	R0800	9	C02	5	2	2	2	2	2	2	2	2	2	2	2	2	2	2	2	2	2	2	2
901	2013	819	R0801	9	C03	5	2	2	2	2	2	2	2	2	2	2	2	2	2	2	2	2	2	2	2
902	2013	820	R0802	9	C04	3	3	3	3	3	3	3	3	3	3	3	3	3	3	3	3	3	3	3	3
903	2013	821	R0803	9	C05	5	2	2	2	2	2	2	2	2	2	2	2	2	2	2	2	2	2	2	2
904	2013	822	R0804	9	C06	5	2	2	2	2	2	2	2	2	2	2	2	2	2	2	2	2	2	2	2
905	2013	823	R0805	9	C07	3	3	3	3	3	3	3	3	3	3	3	3	3	3	3	3	3	3	3	3
906	2013	824	R0807	9	C09	5	2	2	2	2	2	2	2	2	2	2	2	2	2	2	2	2	2	2	2
907	2013	825	R0808	9	C10	3	3	3	3	3	3	3	3	3	3	3	3	3	3	3	3	3	3	3	3
908	2013	826	R0809	9	C11	5	2	2	2	2	2	2	2	2	2	2	2	2	2	2	2	2	2	2	2
909	2013	827	R0810	9	C12	5	2	2	2	2	2	2	2	2	2	2	2	2	2	2	2	2	2	2	2
910	2013	828	R0811	9	D01	5	1	1	1	1	1	1	1	1	1	1	1	1	1	1	1	1	1	1	1
911	2013	829	R0812	9	D02	5	1	1	1	1	1	1	1	1	1	1	1	1	1	1	1	1	1	1	1
912	2013	830	R0813	9	D03	5	2	2	2	2	2	2	2	2	2	2	2	2	2	2	2	2	2	2	2
913	2013	831	R0814	9	D04	5	2	2	2	2	2	2	2	2	2	2	2	2	2	2	2	2	2	2	2
914	2013	832	R0815	9	D05	5	2	2	2	2	2	2	2	2	2	2	2	2	2	2	2	2	2	2	2
915	2013	833	R0816	9	D06	5	2	2	2	2	2	2	2	2	2	2	2	2	2	2	2	2	2	2	2
916	2013	834	R0817	9	D07	3	3	3	3	3	3	3	3	3	3	3	3	3	3	3	3	3	3	3	3
917	2013	835	R0818	9	D08	3	3	3	3	3	3	3	3	3	3	3	3	3	3	3	3	3	3	3	3
918	2013	836	R0820	9	D10	3	3	3	3	3	3	3	3	3	3	3	3	3	3	3	3	3	3	3	3
919	2013	837	R0821	9	D11	5	2	2	2	2	2	2	2	2	2	2	2	2	2	2	2	2	2	2	2
920	2013	838	R0822	9	D12	5	1	1	1	1	1	1	1	1	1	1	1	1	1	1	1	1	1	1	1
921	2013	839	R0823	9	E01	5	2	2	2	2	2	2	2	2	2	2	2	2	2	2	2	2	2	2	2
922	2013	840	R0824	9	E02	3	3	3	3	3	3	3	3	3	3	3	3	3	3	3	3	3	3	3	3
923	2013	841	R0825	9	E03	3	3	3	3	3	3	3	3	3	3	3	3	3	3	3	3	3	3	3	3
924	2013	842	R0827	9	E05	5	2	2	2	2	2	2	2	2	2	2	2	2	2	2	2	2	2	2	2
925	2013	843	R0828	9	E06	5	2	2	2	2	2	2	2	2	2	2	2	2	2	2	2	2	2	2	2
926	2013	844	R0829	9	E07	5	2	2	2	2	2	2	2	2	2	2	2	2	2	2	2	2	2	2	2
927	2013	845	R0830	9	E08	5	2	2	2	2	2	2	2	2	2	2	2	2	2	2	2	2	2	2	2
928	2013	846	R0831	9	E09	5	2	2	2	2	2	2	2	2	2	2	2	2	2	2	2	2	2	2	2
929	2013	847	R0832	9	E10	5	1	1	1	1	1	1	1	1	1	1	1	1	1	1	1	1	1	1	1
930	2013	848	R0833	9	E11	5	2	2	2	2	2	2	2	2	2	2	2	2	2	2	2	2	2	2	2
931	2013	849	R0834	9	E12	3	3	3	3	3	3	3	3	3	3	3	3	3	3	3	3	3	3	3	3
932	2013	850	R0835	9	F01	3	3	3	3	3	3	3	3	3	3	3	3	3	3	3	3	3	3	3	3
933	2013	851	R0837	9	F03	5	2	2	2	2	2	2	2	2	2	2	2	2	2	2	2	2	2	2	2
934	2013	852	R0838	9	F04	5	1	1	1	1	1	1	1	1	1	1	1	1	1	1	1	1	1	1	1
935	2013	853	R0839	9	F05	5	2	2	2	2	2	2	2	2	2	2	2	2	2	2	2	2	2	2	2
936	2013	854	R0840	9	F06	3	3	3	3	3	3	3	3	3	3	3	3	3	3	3	3	3	3	3	3
937	2013	855	R0841	9	F07	5	2	2	2	2	2	2	2	2	2	2	2	2	2	2	2	2	2	2	2
938	2013	856	R0842	9	F08	5	1	1	1	1	1	1	1	1	1	1	1	1	1	1	1	1	1	1	1
939	2013	857	R0843	9	F09	3	3	3	3	3	3	3	3	3	3	3	3	3	3	3	3	3	3	3	3
940	2013	858	R0844	9	F10	3	3	3	3	3	3	3	3	3	3	3	3	3	3	3	3	3	3	3	3
941	2013	859	R0845	9	F11	5	2	2	2	2	2	2	2	2	2	2	2	2	2	2	2	2	2	2	2
942	2013	860	R0846	9	F12	5	1	1	1	1	1	1	1	1	1	1	1	1	1	1	1	1	1	1	1
943	2013	861	R0847	9	G01	3	3	3	3	3	3	3	3	3	3	3	3	3	3	3	3	3	3	3	3
944	2013	862	R0849	9	G03	5	1	1	1	1	1	1	1	1	1	1	1	1	1	1	1	1	1	1	1
945	2013	863	R0851	9	G04	5	2	2	2	2	2	2	2	2	2	2	2	2	2	2	2	2	2	2	2
946	2013	864	R0852	9	G05	5	2	2	2	2	2	2	2	2	2	2	2	2	2	2	2	2	2	2	2
947	2013	865	R0854	9	G07	5	2	2	2	2	2	2	2	2	2	2	2	2	2	2	2	2	2	2	2
948	2013	866	R0857	9	G10	5	1	1	1	1	1	1	1	1	1	1	1	1	1	1	1	1	1	1	1
949	2013	867	R0858	9	G11	5	2	2	2	2	2	2	2	2	2	2	2	2	2	2	2	2	2	2	2
950	2013	868	R0859	9	G12	5	1	1	1	1	1	1	1	1	1	1	1	1	1	1	1	1	1	1	1
951	2013	869	R0860	9	H01	5	2	2	2	2	2	2	2	2	2	2	2	2	2	2	2	2	2	2	2
952	2013	870	R0861	9	H02	5	2	2	2	2	2	2	2	2	2	2	2	2	2	2	2	2	2	2	2
953	2013	871	R0862	9	H03	3	3	3	3	3	3	3	3	3	3	3	3	3	3	3	3	3	3	3	3
954	2013	872	R0863	9	H04	3	3	3	3	3	3	3	3	3	3	3	3	3	3	3	3	3	3	3	3
955	2013	873	R0864	9	H05	3	3	3	3	3	3	3	3	3	3	3	3	3	3	3	3	3	3	3	3
956	2013	874	R0865	9	H06	3	3	3	3	3	3	3	3	3	3	3	3	3	3	3	3	3	3	3	3
957	2013	875	R0866	9	H07	5	2	2	2	2	2	2	2	2	2	2	2	2	2	2	2	2	2	2	2
958	2013	876	R0867	9	H08	3	3	3	3	3	3	3	3	3	3	3	3	3	3	3	3	3	3	3	3
959	2013	877	R0868	9	H09	5	2	2	2	2	2	2	2	2	2	2	2	2	2	2	2	2	2	2	2
960	2013	878	R0869	9	H10	5	2	2	2	2	2	2	2	2	2	2	2	2	2	2	2	2	2	2	2
961	2013	879	R0870	10	A01	5	2	2	2	2	2	2	2	2	2	2	2	2	2	2	2	2	2	2	2
962	2013	880	R0871	10	A02	5	2	2	2	2	2	2	2	2	2	2	2	2	2	2	2	2	2	2	2
963	2013	881	R0872	10	A03	5	2	2	2	2	2	2	2	2	2	2	2	2	2	2	2	2	2	2	2
964	2013	882	R0873	10	A04	3	3	3	3	3	3	3	3	3	3	3	3	3	3	3	3	3	3	3	3
965	2013	883	R0874	10	A05	3	3	3	3	3	3	3	3	3	3	3	3	3	3	3	3	3	3	3	3
966	2013	884	R0876	10	A07	5	1	1	1	1	1	1	1	1	1	1	1	1	1	1	1	1	1	1	1
967	2013	885	R0877	10	A08	5	1	1	1	1	1	1	1	1	1	1	1	1	1	1	1	1	1	1	1
968	2013	886	R0878	10	A09	5	2	2	2	2	2	2	2	2	2	2	2	2	2	2	2	2	2	2	2
969	2013	887	R0879	10	A10	3	3	3	3	3	3	3	3	3	3	3	3	3	3	3	3	3	3	3	3
970	2013	888	R0880	10	A11	3	3	3	3	3	3	3	3	3	3	3	3	3	3	3	3	3	3	3	3
971	2013	889	R0882	10	B01	5	2	2	2	2	2	2	2	2	2	2	2	2	2	2	2	2	2	2	2
972	2013	890	R0883	10	B02	5	1	1	1	1	1	1	1	1	1	1	1	1	1	1	1	1	1	1	1
973	2013	891	R0884	10	B03	5	2	2	2	2	2	2	2	2	2	2	2	2	2	2	2	2	2	2	2
974	2013	892	R0885	10	B04	5	2	2	2	2	2	2	2	2	2	2	2	2	2	2	2	2	2	2	2
975	2013	893	R0886	10	B05	5	2	2	2	2	2	2	2	2	2	2	2	2	2	2	2	2	2	2	2
976	2013	894	R0888	10	B07	5	2	2	2	2	2	2	2	2	2	2	2	2	2	2	2	2	2	2	2
977	2013	895	R0889	10	B08	3	3	3	3	3	3	3	3	3	3	3	3	3	3	3	3	3	3	3	3
978	2013	896	R0891	10	B10	3	3	3	3	3	3	3	3	3	3	3	3	3	3	3	3	3	3	3	3
979	2013	897	R0893	10	B12	5	2	2	2	2	2	2	2	2	2	2	2	2	2	2	2	2	2	2	2
980	2013	898	R0894	10	C01	5	2	2	2	2	2	2	2	2	2	2	2	2	2	2	2	2	2	2	2
981	2013	899	R0895	10	C02	3	3	3	3	3	3	3	3	3	3	3	3	3	3	3	3	3	3	3	3
982	2013	900	R0896	10	C03	5	2	2	2	2	2	2	2	2	2	2	2	2	2	2	2	2	2	2	2
983	2013	901	R0897	10	C04	5	1	1	1	1	1	1	1	1	1	1	1	1	1	1	1	1	1	1	1
984	2013	902	R0898	10	C05	5	2	2	2	2	2	2	2	2	2	2	2	2	2	2	2	2	2	2	2
985	2013	903	R0899	10	C06	3	3	3	3	3	3	3	3	3	3	3	3	3	3	3	3	3	3	3	3
986	2013	904	R0900	10	C07	5	1	1	1	1	1	1	1	1	1	1	1	1	1	1	1	1	1	1	1
987	2013	905	R0901	10	C08	3	3	3	3	3	3	3	3	3	3	3	3	3	3	3	3	3	3	3	3
988	2013	906	R0902	10	C09	3	3	3	3	3	3	3	3	3	3	3	3	3	3	3	3	3	3	3	3
989	2013	907	R0903	10	C10	5	2	2	2	2	2	2	2	2	2	2	2	2	2	2	2	2	2	2	2
990	2013	908	R0904	10	C11	5	2	2	2	2	2	2	2	2	2	2	2	2	2	2	2	2	2	2	2
991	2013	909	R0905	10	C12	5	1	1	1	1	1	1	1	1	1	1	1	1	1	1	1	1	1	1	1
992	2013	910	R0906	10	D01	5	2	2	2	2	2	2	2	2	2	2	2	2	2	2	2	2	2	2	2
993	2013	911	R0908	10	D03	3	3	3	3	3	3	3	3	3	3	3	3	3	3	3	3	3	3	3	3
994	2013	912	R0909	10	D04	5	2	2	2	2	2	2	2	2	2	2	2	2	2	2	2	2	2	2	2
995	2013	913	R0910	10	D05	5	2	2	2	2	2	2	2	2	2	2	2	2	2	2	2	2	2	2	2
996	2013	914	R0911	10	D06	3	3	3	3	3	3	3	3	3	3	3	3	3	3	3	3	3	3	3	3
997	2013	915	R0912	10	D07	3	3	3	3	3	3	3	3	3	3	3	3	3	3	3	3	3	3	3	3
998	2013	916	R0913	10	D08	5	2	2	2	2	2	2	2	2	2	2	2	2	2	2	2	2	2	2	2
999	2013	917	R0914	10	D09	3	3	3	3	3	3	3	3	3	3	3	3	3	3	3	3	3	3	3	3
1000	2013	918	R0915	10	D10	5	2	2	2	2	2	2	2	2	2	2	2	2	2	2	2	2	2	2	2
1001	2013	919	R0916	10	D11	5	2	2	2	2	2	2	2	2	2	2	2	2	2	2	2	2	2	2	2
1002	2013	920	R0917	10	D12	5	2	2	2	2	2	2	2	2	2	2	2	2	2	2	2	2	2	2	2
1003	2013	921	R0919	10	E02	3	3	3	3	3	3	3	3	3	3	3	3	3	3	3	3	3	3	3	3
1004	2013	922	R0920	10	E03	5	2	2	2	2	2	2	2	2	2	2	2	2	2	2	2	2	2	2	2
1005	2013	923	R0921	10	E04	3	3	3	3	3	3	3	3	3	3	3	3	3	3	3	3	3	3	3	3
1006	2013	924	R0922	10	E05	5	2	2	2	2	2	2	2	2	2	2	2	2	2	2	2	2	2	2	2
1007	2013	925	R0924	10	E07	5	2	2	2	2	2	2	2	2	2	2	2	2	2	2	2	2	2	2	2
1008	2013	926	R0925	10	E08	5	2	2	2	2	2	2	2	2	2	2	2	2	2	2	2	2	2	2	2
1009	2013	927	R0926	10	E09	3	3	3	3	3	3	3	3	3	3	3	3	3	3	3	3	3	3	3	3
1010	2013	928	R0927	10	E10	5	1	1	1	1	1	1	1	1	1	1	1	1	1	1	1	1	1	1	1
1011	2013	929	R0930	10	F01	5	2	2	2	2	2	2	2	2	2	2	2	2	2	2	2	2	2	2	2
1012	2013	930	R0931	10	F02	3	3	3	3	3	3	3	3	3	3	3	3	3	3	3	3	3	3	3	3
1013	2013	931	R0932	10	F03	3	3	3	3	3	3	3	3	3	3	3	3	3	3	3	3	3	3	3	3
1014	2013	932	R0933	10	F04	5	2	2	2	2	2	2	2	2	2	2	2	2	2	2	2	2	2	2	2
1015	2013	933	R0934	10	F05	5	2	2	2	2	2	2	2	2	2	2	2	2	2	2	2	2	2	2	2
1016	2013	934	R0935	10	F06	3	3	3	3	3	3	3	3	3	3	3	3	3	3	3	3	3	3	3	3
1017	2013	935	R0936	10	F07	5	2	2	2	2	2	2	2	2	2	2	2	2	2	2	2	2	2	2	2
1018	2013	936	R0937	10	F08	5	2	2	2	2	2	2	2	2	2	2	2	2	2	2	2	2	2	2	2
1019	2013	937	R0938	10	F09	5	2	2	2	2	2	2	2	2	2	2	2	2	2	2	2	2	2	2	2
1020	2013	938	R0939	10	F10	3	3	3	3	3	3	3	3	3	3	3	3	3	3	3	3	3	3	3	3
1021	2013	939	R0941	10	F12	3	3	3	3	3	3	3	3	3	3	3	3	3	3	3	3	3	3	3	3
1022	2013	940	R0942	10	G01	3	3	3	3	3	3	3	3	3	3	3	3	3	3	3	3	3	3	3	3
1023	2013	941	R0943	10	G02	3	3	3	3	3	3	3	3	3	3	3	3	3	3	3	3	3	3	3	3
1024	2013	942	R0944	10	G03	5	1	1	1	1	1	1	1	1	1	1	1	1	1	1	1	1	1	1	1
1025	2013	943	R0945	10	G04	5	2	2	2	2	2	2	2	2	2	2	2	2	2	2	2	2	2	2	2
1026	2013	944	R0946	10	G05	5	2	2	2	2	2	2	2	2	2	2	2	2	2	2	2	2	2	2	2
1027	2013	945	R0947	10	G06	5	1	1	1	1	1	1	1	1	1	1	1	1	1	1	1	1	1	1	1
1028	2013	946	R0948	10	G07	5	2	2	2	2	2	2	2	2	2	2	2	2	2	2	2	2	2	2	2
1029	2013	947	R0949	10	G08	3	3	3	3	3	3	3	3	3	3	3	3	3	3	3	3	3	3	3	3
1030	2013	948	R0950	10	G09	5	1	1	1	1	1	1	1	1	1	1	1	1	1	1	1	1	1	1	1
1031	2013	949	R0951	10	G10	5	2	2	2	2	2	2	2	2	2	2	2	2	2	2	2	2	2	2	2
1032	2013	950	R0952	10	G11	5	2	2	2	2	2	2	2	2	2	2	2	2	2	2	2	2	2	2	2
1033	2013	951	R0954	10	H01	5	2	2	2	2	2	2	2	2	2	2	2	2	2	2	2	2	2	2	2
1034	2013	952	R0955	10	H02	5	2	2	2	2	2	2	2	2	2	2	2	2	2	2	2	2	2	2	2
1035	2013	953	R0956	10	H03	5	2	2	2	2	2	2	2	2	2	2	2	2	2	2	2	2	2	2	2
1036	2013	954	R0957	10	H04	5	2	2	2	2	2	2	2	2	2	2	2	2	2	2	2	2	2	2	2
1037	2013	955	R0958	10	H05	5	2	2	2	2	2	2	2	2	2	2	2	2	2	2	2	2	2	2	2
1038	2013	956	R0959	10	H06	5	2	2	2	2	2	2	2	2	2	2	2	2	2	2	2	2	2	2	2
1039	2013	957	R0960	10	H07	3	3	3	3	3	3	3	3	3	3	3	3	3	3	3	3	3	3	3	3
1040	2013	958	R0961	10	H08	5	2	2	2	2	2	2	2	2	2	2	2	2	2	2	2	2	2	2	2
1041	2013	959	R0962	10	H09	3	3	3	3	3	3	3	3	3	3	3	3	3	3	3	3	3	3	3	3
1042	2013	960	R0963	10	H10	5	2	2	2	2	2	2	2	2	2	2	2	2	2	2	2	2	2	2	2
1043	2013	961	R0966	11	A03	3	3	3	3	3	3	3	3	3	3	3	3	3	3	3	3	3	3	3	3
1044	2013	962	R0967	11	A04	5	2	2	2	2	2	2	2	2	2	2	2	2	2	2	2	2	2	2	2
1045	2013	963	R0968	11	A05	5	1	1	1	1	1	1	1	1	1	1	1	1	1	1	1	1	1	1	1
1046	2013	964	R0969	11	A06	5	1	1	1	1	1	1	1	1	1	1	1	1	1	1	1	1	1	1	1
1047	2013	965	R0970	11	A07	3	3	3	3	3	3	3	3	3	3	3	3	3	3	3	3	3	3	3	3
1048	2013	966	R0971	11	A08	3	3	3	3	3	3	3	3	3	3	3	3	3	3	3	3	3	3	3	3
1049	2013	967	R0972	11	A09	5	2	2	2	2	2	2	2	2	2	2	2	2	2	2	2	2	2	2	2
1050	2013	968	R0973	11	A10	5	2	2	2	2	2	2	2	2	2	2	2	2	2	2	2	2	2	2	2
1051	2013	969	R0974	11	A11	5	2	2	2	2	2	2	2	2	2	2	2	2	2	2	2	2	2	2	2
1052	2013	970	R0975	11	A12	3	3	3	3	3	3	3	3	3	3	3	3	3	3	3	3	3	3	3	3
1053	2013	971	R0977	11	B02	3	3	3	3	3	3	3	3	3	3	3	3	3	3	3	3	3	3	3	3
1054	2013	972	R0978	11	B03	5	2	2	2	2	2	2	2	2	2	2	2	2	2	2	2	2	2	2	2
1055	2013	973	R0979	11	B04	5	2	2	2	2	2	2	2	2	2	2	2	2	2	2	2	2	2	2	2
1056	2013	974	R0980	11	B05	5	2	2	2	2	2	2	2	2	2	2	2	2	2	2	2	2	2	2	2
1057	2013	975	R0981	11	B06	3	3	3	3	3	3	3	3	3	3	3	3	3	3	3	3	3	3	3	3
1058	2013	976	R0982	11	B07	5	1	1	1	1	1	1	1	1	1	1	1	1	1	1	1	1	1	1	1
1059	2013	977	R0983	11	B08	5	2	2	2	2	2	2	2	2	2	2	2	2	2	2	2	2	2	2	2
1060	2013	978	R0984	11	B09	5	2	2	2	2	2	2	2	2	2	2	2	2	2	2	2	2	2	2	2
1061	2013	979	R0985	11	B10	5	2	2	2	2	2	2	2	2	2	2	2	2	2	2	2	2	2	2	2
1062	2013	980	R0986	11	B11	5	2	2	2	2	2	2	2	2	2	2	2	2	2	2	2	2	2	2	2
1063	2013	981	R0987	11	B12	5	2	2	2	2	2	2	2	2	2	2	2	2	2	2	2	2	2	2	2
1064	2013	982	R0988	11	C01	3	3	3	3	3	3	3	3	3	3	3	3	3	3	3	3	3	3	3	3
1065	2013	983	R0989	11	C02	5	2	2	2	2	2	2	2	2	2	2	2	2	2	2	2	2	2	2	2
1066	2013	984	R0990	11	C03	5	2	2	2	2	2	2	2	2	2	2	2	2	2	2	2	2	2	2	2
1067	2013	985	R0991	11	C04	5	2	2	2	2	2	2	2	2	2	2	2	2	2	2	2	2	2	2	2
1068	2013	986	R0992	11	C05	3	3	3	3	3	3	3	3	3	3	3	3	3	3	3	3	3	3	3	3
1069	2013	987	R0993	11	C06	5	2	2	2	2	2	2	2	2	2	2	2	2	2	2	2	2	2	2	2
1070	2013	988	R0994	11	C07	3	3	3	3	3	3	3	3	3	3	3	3	3	3	3	3	3	3	3	3
1071	2013	989	R0995	11	C08	5	2	2	2	2	2	2	2	2	2	2	2	2	2	2	2	2	2	2	2
1072	2013	990	R0996	11	C09	5	2	2	2	2	2	2	2	2	2	2	2	2	2	2	2	2	2	2	2
1073	2013	991	R0997	11	C10	5	1	1	1	1	1	1	1	1	1	1	1	1	1	1	1	1	1	1	1
1074	2013	992	R0998	11	C11	3	3	3	3	3	3	3	3	3	3	3	3	3	3	3	3	3	3	3	3
1075	2013	993	R0999	11	C12	3	3	3	3	3	3	3	3	3	3	3	3	3	3	3	3	3	3	3	3
1076	2013	994	R1000	11	D01	5	1	1	1	1	1	1	1	1	1	1	1	1	1	1	1	1	1	1	1
1077	2013	995	R1001	11	D02	5	2	2	2	2	2	2	2	2	2	2	2	2	2	2	2	2	2	2	2
1078	2013	996	R1002	11	D03	5	2	2	2	2	2	2	2	2	2	2	2	2	2	2	2	2	2	2	2
1079	2013	997	R1003	11	D04	3	3	3	3	3	3	3	3	3	3	3	3	3	3	3	3	3	3	3	3
1080	2013	998	R1004	11	D05	5	1	1	1	1	1	1	1	1	1	1	1	1	1	1	1	1	1	1	1
1081	2013	999	R1005	11	D06	5	2	2	2	2	2	2	2	2	2	2	2	2	2	2	2	2	2	2	2
1082	2013	1000	R1006	11	D07	5	2	2	2	2	2	2	2	2	2	2	2	2	2	2	2	2	2	2	2
1083	2013	1001	R1007	11	D08	5	2	2	2	2	2	2	2	2	2	2	2	2	2	2	2	2	2	2	2
1084	2013	1002	R1008	11	D09	5	2	2	2	2	2	2	2	2	2	2	2	2	2	2	2	2	2	2	2
1085	2013	1003	R1009	11	D10	3	3	3	3	3	3	3	3	3	3	3	3	3	3	3	3	3	3	3	3
1086	2013	1004	R1010	11	D11	5	2	2	2	2	2	2	2	2	2	2	2	2	2	2	2	2	2	2	2
1087	2013	1005	R1011	11	D12	5	2	2	2	2	2	2	2	2	2	2	2	2	2	2	2	2	2	2	2
1088	2013	1006	R1012	11	E01	3	3	3	3	3	3	3	3	3	3	3	3	3	3	3	3	3	3	3	3
1089	2013	1007	R1013	11	E02	5	1	1	1	1	1	1	1	1	1	1	1	1	1	1	1	1	1	1	1
1090	2013	1008	R1014	11	E03	5	2	2	2	2	2	2	2	2	2	2	2	2	2	2	2	2	2	2	2
1091	2013	1009	R1015	11	E04	3	3	3	3	3	3	3	3	3	3	3	3	3	3	3	3	3	3	3	3
1092	2013	1010	R1017	11	E06	5	2	2	2	2	2	2	2	2	2	2	2	2	2	2	2	2	2	2	2
1093	2013	1011	R1018	11	E07	3	3	3	3	3	3	3	3	3	3	3	3	3	3	3	3	3	3	3	3
1094	2013	1012	R1019	11	E08	3	3	3	3	3	3	3	3	3	3	3	3	3	3	3	3	3	3	3	3
1095	2013	1013	R1020	11	E09	5	1	1	1	1	1	1	1	1	1	1	1	1	1	1	1	1	1	1	1
1096	2013	1014	R1021	11	E10	3	3	3	3	3	3	3	3	3	3	3	3	3	3	3	3	3	3	3	3
1097	2013	1015	R1022	11	E11	3	3	3	3	3	3	3	3	3	3	3	3	3	3	3	3	3	3	3	3
1098	2013	1016	R1023	11	E12	3	3	3	3	3	3	3	3	3	3	3	3	3	3	3	3	3	3	3	3
1099	2013	1017	R1024	11	F01	3	3	3	3	3	3	3	3	3	3	3	3	3	3	3	3	3	3	3	3
1100	2013	1018	R1025	11	F02	5	2	2	2	2	2	2	2	2	2	2	2	2	2	2	2	2	2	2	2
1101	2013	1019	R1026	11	F03	3	3	3	3	3	3	3	3	3	3	3	3	3	3	3	3	3	3	3	3
1102	2013	1020	R1027	11	F04	5	1	1	1	1	1	1	1	1	1	1	1	1	1	1	1	1	1	1	1
1103	2013	1021	R1028	11	F05	3	3	3	3	3	3	3	3	3	3	3	3	3	3	3	3	3	3	3	3
1104	2013	1022	R1029	11	F06	3	3	3	3	3	3	3	3	3	3	3	3	3	3	3	3	3	3	3	3
1105	2013	1023	R1030	11	F07	5	2	2	2	2	2	2	2	2	2	2	2	2	2	2	2	2	2	2	2
1106	2013	1024	R1032	11	F09	5	2	2	2	2	2	2	2	2	2	2	2	2	2	2	2	2	2	2	2
1107	2013	1025	R1034	11	F11	5	2	2	2	2	2	2	2	2	2	2	2	2	2	2	2	2	2	2	2
1108	2013	1026	R1035	11	F12	3	3	3	3	3	3	3	3	3	3	3	3	3	3	3	3	3	3	3	3
1109	2013	1027	R1036	11	G01	5	2	2	2	2	2	2	2	2	2	2	2	2	2	2	2	2	2	2	2
1110	2013	1028	R1037	11	G02	3	3	3	3	3	3	3	3	3	3	3	3	3	3	3	3	3	3	3	3
1111	2013	1029	R1040	11	G05	5	2	2	2	2	2	2	2	2	2	2	2	2	2	2	2	2	2	2	2
1112	2016	1	43	1	D07	5	2	2	1	1	1	1	1	1	1	1	1	1	1	1	1	1	1	1	1
1113	2016	2	W-011	6	A11	3	2	2	2	2	2	2	2	2	3	3	3	3	3	3	3	3	3	3	3
1114	2016	19	1	1	A01	5	1	1	1	1	1	1	1	1	1	1	1	1	1	1	1	1	1	1	1
1115	2016	20	3	1	A03	5	2	2	2	2	2	2	2	2	2	2	2	2	2	2	2	2	2	2	2
1116	2016	23	42	1	D06	5	2	2	2	2	2	2	2	2	2	2	2	2	2	2	2	2	2	2	2
1117	2016	24	59	1	E11	5	2	2	2	2	2	2	2	2	2	2	2	2	2	2	2	2	2	2	2
1118	2016	25	94	1	H10	5	2	2	2	2	2	2	2	2	2	2	2	2	2	2	2	2	2	2	2
1119	2016	27	207	3	B03	5	1	1	1	1	1	1	1	1	1	1	1	1	1	1	1	1	1	1	1
1120	2016	28	315	4	C03	5	2	2	2	2	2	2	2	2	2	2	2	2	2	2	2	2	2	2	2
1121	2016	29	337	4	E01	5	1	1	1	1	1	1	1	1	1	1	1	1	1	1	1	1	1	1	1
1122	2016	30	338	4	E02	5	2	2	2	2	2	2	2	2	2	2	2	2	2	2	2	2	2	2	2
1123	2016	31	358	4	F10	5	2	2	2	2	2	2	2	2	2	2	2	2	2	2	2	2	2	2	2
1124	2016	32	384	4	H12	5	1	1	1	1	1	1	1	1	1	1	1	1	1	1	1	1	1	1	1
1125	2016	33	W-001	6	A01	3	3	3	3	3	3	3	3	3	3	3	3	3	3	3	3	3	3	3	3
1126	2016	34	W-133	7	D01	3	3	3	3	3	3	3	3	3	3	3	3	3	3	3	3	3	3	3	3
1127	2016	35	2	1	A02	5	2	2	2	2	2	2	2	2	2	2	2	2	2	2	2	2	2	2	2
1128	2016	36	4	1	A04	5	2	2	2	2	2	2	2	2	2	2	2	2	2	2	2	2	2	2	2
1129	2016	37	5	1	A05	5	2	2	2	2	2	2	2	2	2	2	2	2	2	2	2	2	2	2	2
1130	2016	38	6	1	A06	5	1	1	1	1	1	1	1	1	1	1	1	1	1	1	1	1	1	1	1
1131	2016	39	7	1	A07	5	1	1	1	1	1	1	1	1	1	1	1	1	1	1	1	1	1	1	1
1132	2016	40	8	1	A08	5	2	2	2	2	2	2	2	2	2	2	2	2	2	2	2	2	2	2	2
1133	2016	41	9	1	A09	5	2	2	2	2	2	2	2	2	2	2	2	2	2	2	2	2	2	2	2
1134	2016	42	11	1	A11	5	2	2	2	2	2	2	2	2	2	2	2	2	2	2	2	2	2	2	2
1135	2016	43	12	1	A12	5	2	2	2	2	2	2	2	2	2	2	2	2	2	2	2	2	2	2	2
1136	2016	44	13	1	B01	5	2	2	2	2	2	2	2	2	2	2	2	2	2	2	2	2	2	2	2
1137	2016	45	14	1	B02	5	2	2	2	2	2	2	2	2	2	2	2	2	2	2	2	2	2	2	2
1138	2016	46	15	1	B03	5	2	2	2	2	2	2	2	2	2	2	2	2	2	2	2	2	2	2	2
1139	2016	47	16	1	B04	5	2	2	2	2	2	2	2	2	2	2	2	2	2	2	2	2	2	2	2
1140	2016	48	17	1	B05	5	2	2	2	2	2	2	2	2	2	2	2	2	2	2	2	2	2	2	2
1141	2016	49	18	1	B06	5	2	2	2	2	2	2	2	2	2	2	2	2	2	2	2	2	2	2	2
1142	2016	50	19	1	B07	5	2	2	2	2	2	2	2	2	2	2	2	2	2	2	2	2	2	2	2
1143	2016	51	20	1	B08	5	2	2	2	2	2	2	2	2	2	2	2	2	2	2	2	2	2	2	2
1144	2016	52	21	1	B09	5	2	2	2	2	2	2	2	2	2	2	2	2	2	2	2	2	2	2	2
1145	2016	53	22	1	B10	5	2	2	2	2	2	2	2	2	2	2	2	2	2	2	2	2	2	2	2
1146	2016	54	23	1	B11	5	2	2	2	2	2	2	2	2	2	2	2	2	2	2	2	2	2	2	2
1147	2016	55	24	1	B12	5	1	1	1	1	1	1	1	1	1	1	1	1	1	1	1	1	1	1	1
1148	2016	56	25	1	C01	5	2	2	2	2	2	2	2	2	2	2	2	2	2	2	2	2	2	2	2
1149	2016	57	26	1	C02	5	2	2	2	2	2	2	2	2	2	2	2	2	2	2	2	2	2	2	2
1150	2016	58	27	1	C03	5	2	2	2	2	2	2	2	2	2	2	2	2	2	2	2	2	2	2	2
1151	2016	59	28	1	C04	5	2	2	2	2	2	2	2	2	2	2	2	2	2	2	2	2	2	2	2
1152	2016	60	29	1	C05	5	1	1	1	1	1	1	1	1	1	1	1	1	1	1	1	1	1	1	1
1153	2016	61	30	1	C06	5	1	1	1	1	1	1	1	1	1	1	1	1	1	1	1	1	1	1	1
1154	2016	62	31	1	C07	5	2	2	2	2	2	2	2	2	2	2	2	2	2	2	2	2	2	2	2
1155	2016	63	32	1	C08	5	2	2	2	2	2	2	2	2	2	2	2	2	2	2	2	2	2	2	2
1156	2016	64	33	1	C09	3	3	3	3	3	3	3	3	3	3	3	3	3	3	3	3	3	3	3	3
1157	2016	65	34	1	C10	5	1	1	1	1	1	1	1	1	1	1	1	1	1	1	1	1	1	1	1
1158	2016	66	35	1	C11	5	1	1	1	1	1	1	1	1	1	1	1	1	1	1	1	1	1	1	1
1159	2016	67	37	1	D01	5	2	2	2	2	2	2	2	2	2	2	2	2	2	2	2	2	2	2	2
1160	2016	68	38	1	D02	5	1	1	1	1	1	1	1	1	1	1	1	1	1	1	1	1	1	1	1
1161	2016	69	39	1	D03	3	3	3	3	3	3	3	3	3	3	3	3	3	3	3	3	3	3	3	3
1162	2016	70	40	1	D04	5	2	2	2	2	2	2	2	2	2	2	2	2	2	2	2	2	2	2	2
1163	2016	71	41	1	D05	5	2	2	2	2	2	2	2	2	2	2	2	2	2	2	2	2	2	2	2
1164	2016	72	44	1	D08	5	2	2	2	2	2	2	2	2	2	2	2	2	2	2	2	2	2	2	2
1165	2016	73	45	1	D09	5	2	2	2	2	2	2	2	2	2	2	2	2	2	2	2	2	2	2	2
1166	2016	74	46	1	D10	5	2	2	2	2	2	2	2	2	2	2	2	2	2	2	2	2	2	2	2
1167	2016	75	47	1	D11	3	3	3	3	3	3	3	3	3	3	3	3	3	3	3	3	3	3	3	3
1168	2016	76	48	1	D12	5	2	2	2	2	2	2	2	2	2	2	2	2	2	2	2	2	2	2	2
1169	2016	77	49	1	E01	5	2	2	2	2	2	2	2	2	2	2	2	2	2	2	2	2	2	2	2
1170	2016	78	50	1	E02	5	2	2	2	2	2	2	2	2	2	2	2	2	2	2	2	2	2	2	2
1171	2016	79	51	1	E03	5	2	2	2	2	2	2	2	2	2	2	2	2	2	2	2	2	2	2	2
1172	2016	80	52	1	E04	5	1	1	1	1	1	1	1	1	1	1	1	1	1	1	1	1	1	1	1
1173	2016	81	53	1	E05	5	2	2	2	2	2	2	2	2	2	2	2	2	2	2	2	2	2	2	2
1174	2016	82	54	1	E06	5	2	2	2	2	2	2	2	2	2	2	2	2	2	2	2	2	2	2	2
1175	2016	83	55	1	E07	5	2	2	2	2	2	2	2	2	2	2	2	2	2	2	2	2	2	2	2
1176	2016	84	56	1	E08	5	2	2	2	2	2	2	2	2	2	2	2	2	2	2	2	2	2	2	2
1177	2016	85	57	1	E09	5	1	1	1	1	1	1	1	1	1	1	1	1	1	1	1	1	1	1	1
1178	2016	86	58	1	E10	5	2	2	2	2	2	2	2	2	2	2	2	2	2	2	2	2	2	2	2
1179	2016	87	60	1	E12	5	2	2	2	2	2	2	2	2	2	2	2	2	2	2	2	2	2	2	2
1180	2016	88	61	1	F01	5	2	2	2	2	2	2	2	2	2	2	2	2	2	2	2	2	2	2	2
1181	2016	89	62	1	F02	5	2	2	2	2	2	2	2	2	2	2	2	2	2	2	2	2	2	2	2
1182	2016	90	63	1	F03	3	3	3	3	3	3	3	3	3	3	3	3	3	3	3	3	3	3	3	3
1183	2016	91	64	1	F04	5	1	1	1	1	1	1	1	1	1	1	1	1	1	1	1	1	1	1	1
1184	2016	92	65	1	F05	3	3	3	3	3	3	3	3	3	3	3	3	3	3	3	3	3	3	3	3
1185	2016	93	66	1	F06	5	2	2	2	2	2	2	2	2	2	2	2	2	2	2	2	2	2	2	2
1186	2016	94	67	1	F07	5	2	2	2	2	2	2	2	2	2	2	2	2	2	2	2	2	2	2	2
1187	2016	95	68	1	F08	5	2	2	2	2	2	2	2	2	2	2	2	2	2	2	2	2	2	2	2
1188	2016	96	69	1	F09	5	2	2	2	2	2	2	2	2	2	2	2	2	2	2	2	2	2	2	2
1189	2016	97	70	1	F10	5	2	2	2	2	2	2	2	2	2	2	2	2	2	2	2	2	2	2	2
1190	2016	98	71	1	F11	5	2	2	2	2	2	2	2	2	2	2	2	2	2	2	2	2	2	2	2
1191	2016	99	72	1	F12	5	2	2	2	2	2	2	2	2	2	2	2	2	2	2	2	2	2	2	2
1192	2016	100	73	1	G01	5	2	2	2	2	2	2	2	2	2	2	2	2	2	2	2	2	2	2	2
1193	2016	101	74	1	G02	3	3	3	3	3	3	3	3	3	3	3	3	3	3	3	3	3	3	3	3
1194	2016	102	76	1	G04	5	2	2	2	2	2	2	2	2	2	2	2	2	2	2	2	2	2	2	2
1195	2016	103	77	1	G05	5	2	2	2	2	2	2	2	2	2	2	2	2	2	2	2	2	2	2	2
1196	2016	104	78	1	G06	5	2	2	2	2	2	2	2	2	2	2	2	2	2	2	2	2	2	2	2
1197	2016	105	79	1	G07	5	2	2	2	2	2	2	2	2	2	2	2	2	2	2	2	2	2	2	2
1198	2016	106	80	1	G08	5	1	1	1	1	1	1	1	1	1	1	1	1	1	1	1	1	1	1	1
1199	2016	107	81	1	G09	5	1	1	1	1	1	1	1	1	1	1	1	1	1	1	1	1	1	1	1
1200	2016	108	82	1	G10	5	2	2	2	2	2	2	2	2	2	2	2	2	2	2	2	2	2	2	2
1201	2016	109	83	1	G11	5	2	2	2	2	2	2	2	2	2	2	2	2	2	2	2	2	2	2	2
1202	2016	110	84	1	G12	5	2	2	2	2	2	2	2	2	2	2	2	2	2	2	2	2	2	2	2
1203	2016	111	85	1	H01	5	1	1	1	1	1	1	1	1	1	1	1	1	1	1	1	1	1	1	1
1204	2016	112	86	1	H02	5	2	2	2	2	2	2	2	2	2	2	2	2	2	2	2	2	2	2	2
1205	2016	113	87	1	H03	5	2	2	2	2	2	2	2	2	2	2	2	2	2	2	2	2	2	2	2
1206	2016	114	88	1	H04	5	2	2	2	2	2	2	2	2	2	2	2	2	2	2	2	2	2	2	2
1207	2016	115	89	1	H05	3	3	3	3	3	3	3	3	3	3	3	3	3	3	3	3	3	3	3	3
1208	2016	116	90	1	H06	5	2	2	2	2	2	2	2	2	2	2	2	2	2	2	2	2	2	2	2
1209	2016	117	91	1	H07	5	2	2	2	2	2	2	2	2	2	2	2	2	2	2	2	2	2	2	2
1210	2016	118	93	1	H09	5	2	2	2	2	2	2	2	2	2	2	2	2	2	2	2	2	2	2	2
1211	2016	119	95	1	H11	5	2	2	2	2	2	2	2	2	2	2	2	2	2	2	2	2	2	2	2
1212	2016	120	96	1	H12	5	2	2	2	2	2	2	2	2	2	2	2	2	2	2	2	2	2	2	2
1213	2016	121	97	2	A01	5	2	2	2	2	2	2	2	2	2	2	2	2	2	2	2	2	2	2	2
1214	2016	122	98	2	A02	5	2	2	2	2	2	2	2	2	2	2	2	2	2	2	2	2	2	2	2
1215	2016	123	99	2	A03	5	2	2	2	2	2	2	2	2	2	2	2	2	2	2	2	2	2	2	2
1216	2016	124	100	2	A04	5	2	2	2	2	2	2	2	2	2	2	2	2	2	2	2	2	2	2	2
1217	2016	125	101	2	A05	5	1	1	1	1	1	1	1	1	1	1	1	1	1	1	1	1	1	1	1
1218	2016	126	102	2	A06	5	1	1	1	1	1	1	1	1	1	1	1	1	1	1	1	1	1	1	1
1219	2016	127	103	2	A07	5	2	2	2	2	2	2	2	2	2	2	2	2	2	2	2	2	2	2	2
1220	2016	128	104	2	A08	5	2	2	2	2	2	2	2	2	2	2	2	2	2	2	2	2	2	2	2
1221	2016	129	105	2	A09	5	2	2	2	2	2	2	2	2	2	2	2	2	2	2	2	2	2	2	2
1222	2016	130	106	2	A10	5	1	1	1	1	1	1	1	1	1	1	1	1	1	1	1	1	1	1	1
1223	2016	131	107	2	A11	5	2	2	2	2	2	2	2	2	2	2	2	2	2	2	2	2	2	2	2
1224	2016	132	108	2	A12	3	3	3	3	3	3	3	3	3	3	3	3	3	3	3	3	3	3	3	3
1225	2016	133	109	2	B01	5	1	1	1	1	1	1	1	1	1	1	1	1	1	1	1	1	1	1	1
1226	2016	134	110	2	B02	5	1	1	1	1	1	1	1	1	1	1	1	1	1	1	1	1	1	1	1
1227	2016	135	111	2	B03	5	2	2	2	2	2	2	2	2	2	2	2	2	2	2	2	2	2	2	2
1228	2016	136	112	2	B04	5	1	1	1	1	1	1	1	1	1	1	1	1	1	1	1	1	1	1	1
1229	2016	137	113	2	B05	5	2	2	2	2	2	2	2	2	2	2	2	2	2	2	2	2	2	2	2
1230	2016	138	114	2	B06	5	2	2	2	2	2	2	2	2	2	2	2	2	2	2	2	2	2	2	2
1231	2016	139	115	2	B07	5	2	2	2	2	2	2	2	2	2	2	2	2	2	2	2	2	2	2	2
1232	2016	140	116	2	B08	5	2	2	2	2	2	2	2	2	2	2	2	2	2	2	2	2	2	2	2
1233	2016	141	117	2	B09	5	2	2	2	2	2	2	2	2	2	2	2	2	2	2	2	2	2	2	2
1234	2016	142	118	2	B10	3	3	3	3	3	3	3	3	3	3	3	3	3	3	3	3	3	3	3	3
1235	2016	143	119	2	B11	3	3	3	3	3	3	3	3	3	3	3	3	3	3	3	3	3	3	3	3
1236	2016	144	120	2	B12	5	2	2	2	2	2	2	2	2	2	2	2	2	2	2	2	2	2	2	2
1237	2016	145	121	2	C01	5	1	1	1	1	1	1	1	1	1	1	1	1	1	1	1	1	1	1	1
1238	2016	146	122	2	C02	5	1	1	1	1	1	1	1	1	1	1	1	1	1	1	1	1	1	1	1
1239	2016	147	123	2	C03	5	2	2	2	2	2	2	2	2	2	2	2	2	2	2	2	2	2	2	2
1240	2016	148	124	2	C04	5	2	2	2	2	2	2	2	2	2	2	2	2	2	2	2	2	2	2	2
1241	2016	149	125	2	C05	5	1	1	1	1	1	1	1	1	1	1	1	1	1	1	1	1	1	1	1
1242	2016	150	126	2	C06	5	2	2	2	2	2	2	2	2	2	2	2	2	2	2	2	2	2	2	2
1243	2016	151	127	2	C07	5	2	2	2	2	2	2	2	2	2	2	2	2	2	2	2	2	2	2	2
1244	2016	152	128	2	C08	3	3	3	3	3	3	3	3	3	3	3	3	3	3	3	3	3	3	3	3
1245	2016	153	129	2	C09	5	2	2	2	2	2	2	2	2	2	2	2	2	2	2	2	2	2	2	2
1246	2016	154	130	2	C10	5	2	2	2	2	2	2	2	2	2	2	2	2	2	2	2	2	2	2	2
1247	2016	155	131	2	C11	5	1	1	1	1	1	1	1	1	1	1	1	1	1	1	1	1	1	1	1
1248	2016	156	132	2	C12	5	2	2	2	2	2	2	2	2	2	2	2	2	2	2	2	2	2	2	2
1249	2016	157	133	2	D01	5	2	2	2	2	2	2	2	2	2	2	2	2	2	2	2	2	2	2	2
1250	2016	158	134	2	D02	5	2	2	2	2	2	2	2	2	2	2	2	2	2	2	2	2	2	2	2
1251	2016	159	135	2	D03	5	1	1	1	1	1	1	1	1	1	1	1	1	1	1	1	1	1	1	1
1252	2016	160	136	2	D04	5	2	2	2	2	2	2	2	2	2	2	2	2	2	2	2	2	2	2	2
1253	2016	161	137	2	D05	5	1	1	1	1	1	1	1	1	1	1	1	1	1	1	1	1	1	1	1
1254	2016	162	138	2	D06	5	1	1	1	1	1	1	1	1	1	1	1	1	1	1	1	1	1	1	1
1255	2016	163	139	2	D07	5	1	1	1	1	1	1	1	1	1	1	1	1	1	1	1	1	1	1	1
1256	2016	164	140	2	D08	5	2	2	2	2	2	2	2	2	2	2	2	2	2	2	2	2	2	2	2
1257	2016	165	141	2	D09	5	2	2	2	2	2	2	2	2	2	2	2	2	2	2	2	2	2	2	2
1258	2016	166	142	2	D10	5	2	2	2	2	2	2	2	2	2	2	2	2	2	2	2	2	2	2	2
1259	2016	167	143	2	D11	5	2	2	2	2	2	2	2	2	2	2	2	2	2	2	2	2	2	2	2
1260	2016	168	144	2	D12	5	2	2	2	2	2	2	2	2	2	2	2	2	2	2	2	2	2	2	2
1261	2016	169	146	2	E02	5	2	2	2	2	2	2	2	2	2	2	2	2	2	2	2	2	2	2	2
1262	2016	170	147	2	E03	5	2	2	2	2	2	2	2	2	2	2	2	2	2	2	2	2	2	2	2
1263	2016	171	148	2	E04	5	1	1	1	1	1	1	1	1	1	1	1	1	1	1	1	1	1	1	1
1264	2016	172	149	2	E05	5	1	1	1	1	1	1	1	1	1	1	1	1	1	1	1	1	1	1	1
1265	2016	173	150	2	E06	5	2	2	2	2	2	2	2	2	2	2	2	2	2	2	2	2	2	2	2
1266	2016	174	151	2	E07	5	2	2	2	2	2	2	2	2	2	2	2	2	2	2	2	2	2	2	2
1267	2016	175	152	2	E08	5	2	2	2	2	2	2	2	2	2	2	2	2	2	2	2	2	2	2	2
1268	2016	176	153	2	E09	3	3	3	3	3	3	3	3	3	3	3	3	3	3	3	3	3	3	3	3
1269	2016	177	154	2	E10	5	2	2	2	2	2	2	2	2	2	2	2	2	2	2	2	2	2	2	2
1270	2016	178	155	2	E11	5	2	2	2	2	2	2	2	2	2	2	2	2	2	2	2	2	2	2	2
1271	2016	179	156	2	E12	5	2	2	2	2	2	2	2	2	2	2	2	2	2	2	2	2	2	2	2
1272	2016	180	157	2	F01	5	2	2	2	2	2	2	2	2	2	2	2	2	2	2	2	2	2	2	2
1273	2016	181	158	2	F02	5	1	1	1	1	1	1	1	1	1	1	1	1	1	1	1	1	1	1	1
1274	2016	182	159	2	F03	5	2	2	2	2	2	2	2	2	2	2	2	2	2	2	2	2	2	2	2
1275	2016	183	160	2	F04	5	2	2	2	2	2	2	2	2	2	2	2	2	2	2	2	2	2	2	2
1276	2016	184	161	2	F05	5	2	2	2	2	2	2	2	2	2	2	2	2	2	2	2	2	2	2	2
1277	2016	185	162	2	F06	5	2	2	2	2	2	2	2	2	2	2	2	2	2	2	2	2	2	2	2
1278	2016	186	163	2	F07	5	2	2	2	2	2	2	2	2	2	2	2	2	2	2	2	2	2	2	2
1279	2016	187	164	2	F08	5	2	2	2	2	2	2	2	2	2	2	2	2	2	2	2	2	2	2	2
1280	2016	188	165	2	F09	5	2	2	2	2	2	2	2	2	2	2	2	2	2	2	2	2	2	2	2
1281	2016	189	166	2	F10	5	2	2	2	2	2	2	2	2	2	2	2	2	2	2	2	2	2	2	2
1282	2016	190	168	2	F12	5	2	2	2	2	2	2	2	2	2	2	2	2	2	2	2	2	2	2	2
1283	2016	191	169	2	G01	5	2	2	2	2	2	2	2	2	2	2	2	2	2	2	2	2	2	2	2
1284	2016	192	170	2	G02	5	2	2	2	2	2	2	2	2	2	2	2	2	2	2	2	2	2	2	2
1285	2016	193	171	2	G03	5	1	1	1	1	1	1	1	1	1	1	1	1	1	1	1	1	1	1	1
1286	2016	194	172	2	G04	5	2	2	2	2	2	2	2	2	2	2	2	2	2	2	2	2	2	2	2
1287	2016	195	173	2	G05	5	2	2	2	2	2	2	2	2	2	2	2	2	2	2	2	2	2	2	2
1288	2016	196	174	2	G06	5	2	2	2	2	2	2	2	2	2	2	2	2	2	2	2	2	2	2	2
1289	2016	197	175	2	G07	5	2	2	2	2	2	2	2	2	2	2	2	2	2	2	2	2	2	2	2
1290	2016	198	176	2	G08	5	2	2	2	2	2	2	2	2	2	2	2	2	2	2	2	2	2	2	2
1291	2016	199	177	2	G09	5	1	1	1	1	1	1	1	1	1	1	1	1	1	1	1	1	1	1	1
1292	2016	200	178	2	G10	5	2	2	2	2	2	2	2	2	2	2	2	2	2	2	2	2	2	2	2
1293	2016	201	179	2	G11	5	2	2	2	2	2	2	2	2	2	2	2	2	2	2	2	2	2	2	2
1294	2016	202	180	2	G12	5	1	1	1	1	1	1	1	1	1	1	1	1	1	1	1	1	1	1	1
1295	2016	203	181	2	H01	5	2	2	2	2	2	2	2	2	2	2	2	2	2	2	2	2	2	2	2
1296	2016	204	182	2	H02	5	2	2	2	2	2	2	2	2	2	2	2	2	2	2	2	2	2	2	2
1297	2016	205	183	2	H03	5	2	2	2	2	2	2	2	2	2	2	2	2	2	2	2	2	2	2	2
1298	2016	206	184	2	H04	5	2	2	2	2	2	2	2	2	2	2	2	2	2	2	2	2	2	2	2
1299	2016	207	185	2	H05	5	2	2	2	2	2	2	2	2	2	2	2	2	2	2	2	2	2	2	2
1300	2016	208	186	2	H06	5	1	1	1	1	1	1	1	1	1	1	1	1	1	1	1	1	1	1	1
1301	2016	209	187	2	H07	5	2	2	2	2	2	2	2	2	2	2	2	2	2	2	2	2	2	2	2
1302	2016	210	188	2	H08	5	2	2	2	2	2	2	2	2	2	2	2	2	2	2	2	2	2	2	2
1303	2016	211	189	2	H09	5	2	2	2	2	2	2	2	2	2	2	2	2	2	2	2	2	2	2	2
1304	2016	212	190	2	H10	5	2	2	2	2	2	2	2	2	2	2	2	2	2	2	2	2	2	2	2
1305	2016	213	191	2	H11	5	2	2	2	2	2	2	2	2	2	2	2	2	2	2	2	2	2	2	2
1306	2016	214	192	2	H12	5	2	2	2	2	2	2	2	2	2	2	2	2	2	2	2	2	2	2	2
1307	2016	215	193	3	A01	5	2	2	2	2	2	2	2	2	2	2	2	2	2	2	2	2	2	2	2
1308	2016	216	194	3	A02	5	2	2	2	2	2	2	2	2	2	2	2	2	2	2	2	2	2	2	2
1309	2016	217	195	3	A03	5	2	2	2	2	2	2	2	2	2	2	2	2	2	2	2	2	2	2	2
1310	2016	218	196	3	A04	5	2	2	2	2	2	2	2	2	2	2	2	2	2	2	2	2	2	2	2
1311	2016	219	197	3	A05	5	1	1	1	1	1	1	1	1	1	1	1	1	1	1	1	1	1	1	1
1312	2016	220	198	3	A06	5	2	2	2	2	2	2	2	2	2	2	2	2	2	2	2	2	2	2	2
1313	2016	221	199	3	A07	5	2	2	2	2	2	2	2	2	2	2	2	2	2	2	2	2	2	2	2
1314	2016	222	200	3	A08	5	1	1	1	1	1	1	1	1	1	1	1	1	1	1	1	1	1	1	1
1315	2016	223	202	3	A10	5	2	2	2	2	2	2	2	2	2	2	2	2	2	2	2	2	2	2	2
1316	2016	224	203	3	A11	5	2	2	2	2	2	2	2	2	2	2	2	2	2	2	2	2	2	2	2
1317	2016	225	204	3	A12	3	3	3	3	3	3	3	3	3	3	3	3	3	3	3	3	3	3	3	3
1318	2016	226	205	3	B01	5	2	2	2	2	2	2	2	2	2	2	2	2	2	2	2	2	2	2	2
1319	2016	227	206	3	B02	5	1	1	1	1	1	1	1	1	1	1	1	1	1	1	1	1	1	1	1
1320	2016	228	208	3	B04	5	1	1	1	1	1	1	1	1	1	1	1	1	1	1	1	1	1	1	1
1321	2016	229	209	3	B05	5	2	2	2	2	2	2	2	2	2	2	2	2	2	2	2	2	2	2	2
1322	2016	230	210	3	B06	5	2	2	2	2	2	2	2	2	2	2	2	2	2	2	2	2	2	2	2
1323	2016	231	211	3	B07	5	1	1	1	1	1	1	1	1	1	1	1	1	1	1	1	1	1	1	1
1324	2016	232	212	3	B08	5	2	2	2	2	2	2	2	2	2	2	2	2	2	2	2	2	2	2	2
1325	2016	233	214	3	B10	5	2	2	2	2	2	2	2	2	2	2	2	2	2	2	2	2	2	2	2
1326	2016	234	215	3	B11	5	2	2	2	2	2	2	2	2	2	2	2	2	2	2	2	2	2	2	2
1327	2016	235	216	3	B12	5	2	2	2	2	2	2	2	2	2	2	2	2	2	2	2	2	2	2	2
1328	2016	236	217	3	C01	5	1	1	1	1	1	1	1	1	1	1	1	1	1	1	1	1	1	1	1
1329	2016	237	218	3	C02	5	1	1	1	1	1	1	1	1	1	1	1	1	1	1	1	1	1	1	1
1330	2016	238	219	3	C03	5	2	2	2	2	2	2	2	2	2	2	2	2	2	2	2	2	2	2	2
1331	2016	239	220	3	C04	5	2	2	2	2	2	2	2	2	2	2	2	2	2	2	2	2	2	2	2
1332	2016	240	221	3	C05	5	1	1	1	1	1	1	1	1	1	1	1	1	1	1	1	1	1	1	1
1333	2016	241	222	3	C06	5	2	2	2	2	2	2	2	2	2	2	2	2	2	2	2	2	2	2	2
1334	2016	242	223	3	C07	5	2	2	2	2	2	2	2	2	2	2	2	2	2	2	2	2	2	2	2
1335	2016	243	224	3	C08	5	2	2	2	2	2	2	2	2	2	2	2	2	2	2	2	2	2	2	2
1336	2016	244	225	3	C09	5	2	2	2	2	2	2	2	2	2	2	2	2	2	2	2	2	2	2	2
1337	2016	245	226	3	C10	5	2	2	2	2	2	2	2	2	2	2	2	2	2	2	2	2	2	2	2
1338	2016	246	227	3	C11	5	2	2	2	2	2	2	2	2	2	2	2	2	2	2	2	2	2	2	2
1339	2016	247	228	3	C12	5	2	2	2	2	2	2	2	2	2	2	2	2	2	2	2	2	2	2	2
1340	2016	248	229	3	D01	3	3	3	3	3	3	3	3	3	3	3	3	3	3	3	3	3	3	3	3
1341	2016	249	230	3	D02	5	2	2	2	2	2	2	2	2	2	2	2	2	2	2	2	2	2	2	2
1342	2016	250	231	3	D03	5	2	2	2	2	2	2	2	2	2	2	2	2	2	2	2	2	2	2	2
1343	2016	251	232	3	D04	5	1	1	1	1	1	1	1	1	1	1	1	1	1	1	1	1	1	1	1
1344	2016	252	233	3	D05	5	2	2	2	2	2	2	2	2	2	2	2	2	2	2	2	2	2	2	2
1345	2016	253	234	3	D06	5	2	2	2	2	2	2	2	2	2	2	2	2	2	2	2	2	2	2	2
1346	2016	254	235	3	D07	5	2	2	2	2	2	2	2	2	2	2	2	2	2	2	2	2	2	2	2
1347	2016	255	236	3	D08	5	2	2	2	2	2	2	2	2	2	2	2	2	2	2	2	2	2	2	2
1348	2016	256	237	3	D09	5	2	2	2	2	2	2	2	2	2	2	2	2	2	2	2	2	2	2	2
1349	2016	257	238	3	D10	5	1	1	1	1	1	1	1	1	1	1	1	1	1	1	1	1	1	1	1
1350	2016	258	239	3	D11	5	2	2	2	2	2	2	2	2	2	2	2	2	2	2	2	2	2	2	2
1351	2016	259	240	3	D12	5	2	2	2	2	2	2	2	2	2	2	2	2	2	2	2	2	2	2	2
1352	2016	260	241	3	E01	5	2	2	2	2	2	2	2	2	2	2	2	2	2	2	2	2	2	2	2
1353	2016	261	242	3	E02	5	2	2	2	2	2	2	2	2	2	2	2	2	2	2	2	2	2	2	2
1354	2016	262	243	3	E03	5	2	2	2	2	2	2	2	2	2	2	2	2	2	2	2	2	2	2	2
1355	2016	263	244	3	E04	5	2	2	2	2	2	2	2	2	2	2	2	2	2	2	2	2	2	2	2
1356	2016	264	245	3	E05	5	2	2	2	2	2	2	2	2	2	2	2	2	2	2	2	2	2	2	2
1357	2016	265	246	3	E06	5	2	2	2	2	2	2	2	2	2	2	2	2	2	2	2	2	2	2	2
1358	2016	266	247	3	E07	5	2	2	2	2	2	2	2	2	2	2	2	2	2	2	2	2	2	2	2
1359	2016	267	248	3	E08	5	2	2	2	2	2	2	2	2	2	2	2	2	2	2	2	2	2	2	2
1360	2016	268	249	3	E09	5	2	2	2	2	2	2	2	2	2	2	2	2	2	2	2	2	2	2	2
1361	2016	269	250	3	E10	5	1	1	1	1	1	1	1	1	1	1	1	1	1	1	1	1	1	1	1
1362	2016	270	251	3	E11	5	1	1	1	1	1	1	1	1	1	1	1	1	1	1	1	1	1	1	1
1363	2016	271	252	3	E12	5	2	2	2	2	2	2	2	2	2	2	2	2	2	2	2	2	2	2	2
1364	2016	272	253	3	F01	5	2	2	2	2	2	2	2	2	2	2	2	2	2	2	2	2	2	2	2
1365	2016	273	254	3	F02	5	2	2	2	2	2	2	2	2	2	2	2	2	2	2	2	2	2	2	2
1366	2016	274	255	3	F03	5	2	2	2	2	2	2	2	2	2	2	2	2	2	2	2	2	2	2	2
1367	2016	275	256	3	F04	5	2	2	2	2	2	2	2	2	2	2	2	2	2	2	2	2	2	2	2
1368	2016	276	257	3	F05	3	3	3	3	3	3	3	3	3	3	3	3	3	3	3	3	3	3	3	3
1369	2016	277	258	3	F06	5	2	2	2	2	2	2	2	2	2	2	2	2	2	2	2	2	2	2	2
1370	2016	278	259	3	F07	5	1	1	1	1	1	1	1	1	1	1	1	1	1	1	1	1	1	1	1
1371	2016	279	260	3	F08	5	2	2	2	2	2	2	2	2	2	2	2	2	2	2	2	2	2	2	2
1372	2016	280	261	3	F09	5	2	2	2	2	2	2	2	2	2	2	2	2	2	2	2	2	2	2	2
1373	2016	281	262	3	F10	3	3	3	3	3	3	3	3	3	3	3	3	3	3	3	3	3	3	3	3
1374	2016	282	263	3	F11	5	2	2	2	2	2	2	2	2	2	2	2	2	2	2	2	2	2	2	2
1375	2016	283	264	3	F12	5	2	2	2	2	2	2	2	2	2	2	2	2	2	2	2	2	2	2	2
1376	2016	284	265	3	G01	5	2	2	2	2	2	2	2	2	2	2	2	2	2	2	2	2	2	2	2
1377	2016	285	266	3	G02	5	2	2	2	2	2	2	2	2	2	2	2	2	2	2	2	2	2	2	2
1378	2016	286	267	3	G03	5	2	2	2	2	2	2	2	2	2	2	2	2	2	2	2	2	2	2	2
1379	2016	287	268	3	G04	5	2	2	2	2	2	2	2	2	2	2	2	2	2	2	2	2	2	2	2
1380	2016	288	269	3	G05	5	2	2	2	2	2	2	2	2	2	2	2	2	2	2	2	2	2	2	2
1381	2016	289	270	3	G06	5	2	2	2	2	2	2	2	2	2	2	2	2	2	2	2	2	2	2	2
1382	2016	290	271	3	G07	5	2	2	2	2	2	2	2	2	2	2	2	2	2	2	2	2	2	2	2
1383	2016	291	272	3	G08	5	1	1	1	1	1	1	1	1	1	1	1	1	1	1	1	1	1	1	1
1384	2016	292	273	3	G09	5	2	2	2	2	2	2	2	2	2	2	2	2	2	2	2	2	2	2	2
1385	2016	293	274	3	G10	5	1	1	1	1	1	1	1	1	1	1	1	1	1	1	1	1	1	1	1
1386	2016	294	275	3	G11	5	1	1	1	1	1	1	1	1	1	1	1	1	1	1	1	1	1	1	1
1387	2016	295	276	3	G12	5	1	1	1	1	1	1	1	1	1	1	1	1	1	1	1	1	1	1	1
1388	2016	296	277	3	H01	5	1	1	1	1	1	1	1	1	1	1	1	1	1	1	1	1	1	1	1
1389	2016	297	278	3	H02	5	1	1	1	1	1	1	1	1	1	1	1	1	1	1	1	1	1	1	1
1390	2016	298	279	3	H03	5	2	2	2	2	2	2	2	2	2	2	2	2	2	2	2	2	2	2	2
1391	2016	299	280	3	H04	5	2	2	2	2	2	2	2	2	2	2	2	2	2	2	2	2	2	2	2
1392	2016	300	281	3	H05	5	1	1	1	1	1	1	1	1	1	1	1	1	1	1	1	1	1	1	1
1393	2016	301	282	3	H06	5	2	2	2	2	2	2	2	2	2	2	2	2	2	2	2	2	2	2	2
1394	2016	302	283	3	H07	5	2	2	2	2	2	2	2	2	2	2	2	2	2	2	2	2	2	2	2
1395	2016	303	284	3	H08	5	2	2	2	2	2	2	2	2	2	2	2	2	2	2	2	2	2	2	2
1396	2016	304	285	3	H09	5	2	2	2	2	2	2	2	2	2	2	2	2	2	2	2	2	2	2	2
1397	2016	305	286	3	H10	5	2	2	2	2	2	2	2	2	2	2	2	2	2	2	2	2	2	2	2
1398	2016	306	287	3	H11	5	2	2	2	2	2	2	2	2	2	2	2	2	2	2	2	2	2	2	2
1399	2016	307	288	3	H12	5	2	2	2	2	2	2	2	2	2	2	2	2	2	2	2	2	2	2	2
1400	2016	308	290	4	A02	5	2	2	2	2	2	2	2	2	2	2	2	2	2	2	2	2	2	2	2
1401	2016	309	291	4	A03	5	2	2	2	2	2	2	2	2	2	2	2	2	2	2	2	2	2	2	2
1402	2016	310	292	4	A04	5	2	2	2	2	2	2	2	2	2	2	2	2	2	2	2	2	2	2	2
1403	2016	311	293	4	A05	5	2	2	2	2	2	2	2	2	2	2	2	2	2	2	2	2	2	2	2
1404	2016	312	294	4	A06	3	3	3	3	3	3	3	3	3	3	3	3	3	3	3	3	3	3	3	3
1405	2016	313	295	4	A07	5	2	2	2	2	2	2	2	2	2	2	2	2	2	2	2	2	2	2	2
1406	2016	314	296	4	A08	5	2	2	2	2	2	2	2	2	2	2	2	2	2	2	2	2	2	2	2
1407	2016	315	297	4	A09	5	2	2	2	2	2	2	2	2	2	2	2	2	2	2	2	2	2	2	2
1408	2016	316	298	4	A10	5	2	2	2	2	2	2	2	2	2	2	2	2	2	2	2	2	2	2	2
1409	2016	317	299	4	A11	5	2	2	2	2	2	2	2	2	2	2	2	2	2	2	2	2	2	2	2
1410	2016	318	300	4	A12	5	2	2	2	2	2	2	2	2	2	2	2	2	2	2	2	2	2	2	2
1411	2016	319	301	4	B01	5	2	2	2	2	2	2	2	2	2	2	2	2	2	2	2	2	2	2	2
1412	2016	320	302	4	B02	5	2	2	2	2	2	2	2	2	2	2	2	2	2	2	2	2	2	2	2
1413	2016	321	303	4	B03	5	1	1	1	1	1	1	1	1	1	1	1	1	1	1	1	1	1	1	1
1414	2016	322	304	4	B04	5	2	2	2	2	2	2	2	2	2	2	2	2	2	2	2	2	2	2	2
1415	2016	323	305	4	B05	5	1	1	1	1	1	1	1	1	1	1	1	1	1	1	1	1	1	1	1
1416	2016	324	306	4	B06	5	2	2	2	2	2	2	2	2	2	2	2	2	2	2	2	2	2	2	2
1417	2016	325	307	4	B07	5	1	1	1	1	1	1	1	1	1	1	1	1	1	1	1	1	1	1	1
1418	2016	326	308	4	B08	5	2	2	2	2	2	2	2	2	2	2	2	2	2	2	2	2	2	2	2
1419	2016	327	309	4	B09	5	1	1	1	1	1	1	1	1	1	1	1	1	1	1	1	1	1	1	1
1420	2016	328	310	4	B10	3	3	3	3	3	3	3	3	3	3	3	3	3	3	3	3	3	3	3	3
1421	2016	329	311	4	B11	5	2	2	2	2	2	2	2	2	2	2	2	2	2	2	2	2	2	2	2
1422	2016	330	312	4	B12	5	2	2	2	2	2	2	2	2	2	2	2	2	2	2	2	2	2	2	2
1423	2016	331	313	4	C01	5	1	1	1	1	1	1	1	1	1	1	1	1	1	1	1	1	1	1	1
1424	2016	332	314	4	C02	5	2	2	2	2	2	2	2	2	2	2	2	2	2	2	2	2	2	2	2
1425	2016	333	316	4	C04	5	1	1	1	1	1	1	1	1	1	1	1	1	1	1	1	1	1	1	1
1426	2016	334	317	4	C05	5	2	2	2	2	2	2	2	2	2	2	2	2	2	2	2	2	2	2	2
1427	2016	335	318	4	C06	5	2	2	2	2	2	2	2	2	2	2	2	2	2	2	2	2	2	2	2
1428	2016	336	319	4	C07	5	2	2	2	2	2	2	2	2	2	2	2	2	2	2	2	2	2	2	2
1429	2016	337	320	4	C08	5	2	2	2	2	2	2	2	2	2	2	2	2	2	2	2	2	2	2	2
1430	2016	338	321	4	C09	5	2	2	2	2	2	2	2	2	2	2	2	2	2	2	2	2	2	2	2
1431	2016	339	322	4	C10	5	2	2	2	2	2	2	2	2	2	2	2	2	2	2	2	2	2	2	2
1432	2016	340	323	4	C11	5	2	2	2	2	2	2	2	2	2	2	2	2	2	2	2	2	2	2	2
1433	2016	341	324	4	C12	5	2	2	2	2	2	2	2	2	2	2	2	2	2	2	2	2	2	2	2
1434	2016	342	325	4	D01	5	2	2	2	2	2	2	2	2	2	2	2	2	2	2	2	2	2	2	2
1435	2016	343	327	4	D03	5	2	2	2	2	2	2	2	2	2	2	2	2	2	2	2	2	2	2	2
1436	2016	344	328	4	D04	3	3	3	3	3	3	3	3	3	3	3	3	3	3	3	3	3	3	3	3
1437	2016	345	329	4	D05	5	2	2	2	2	2	2	2	2	2	2	2	2	2	2	2	2	2	2	2
1438	2016	346	330	4	D06	3	3	3	3	3	3	3	3	3	3	3	3	3	3	3	3	3	3	3	3
1439	2016	347	331	4	D07	5	2	2	2	2	2	2	2	2	2	2	2	2	2	2	2	2	2	2	2
1440	2016	348	332	4	D08	5	2	2	2	2	2	2	2	2	2	2	2	2	2	2	2	2	2	2	2
1441	2016	349	333	4	D09	5	2	2	2	2	2	2	2	2	2	2	2	2	2	2	2	2	2	2	2
1442	2016	350	334	4	D10	5	1	1	1	1	1	1	1	1	1	1	1	1	1	1	1	1	1	1	1
1443	2016	351	335	4	D11	5	2	2	2	2	2	2	2	2	2	2	2	2	2	2	2	2	2	2	2
1444	2016	352	336	4	D12	5	2	2	2	2	2	2	2	2	2	2	2	2	2	2	2	2	2	2	2
1445	2016	353	339	4	E03	5	2	2	2	2	2	2	2	2	2	2	2	2	2	2	2	2	2	2	2
1446	2016	354	340	4	E04	5	2	2	2	2	2	2	2	2	2	2	2	2	2	2	2	2	2	2	2
1447	2016	355	341	4	E05	5	2	2	2	2	2	2	2	2	2	2	2	2	2	2	2	2	2	2	2
1448	2016	356	342	4	E06	5	2	2	2	2	2	2	2	2	2	2	2	2	2	2	2	2	2	2	2
1449	2016	357	344	4	E08	5	2	2	2	2	2	2	2	2	2	2	2	2	2	2	2	2	2	2	2
1450	2016	358	345	4	E09	5	2	2	2	2	2	2	2	2	2	2	2	2	2	2	2	2	2	2	2
1451	2016	359	346	4	E10	5	2	2	2	2	2	2	2	2	2	2	2	2	2	2	2	2	2	2	2
1452	2016	360	347	4	E11	5	2	2	2	2	2	2	2	2	2	2	2	2	2	2	2	2	2	2	2
1453	2016	361	348	4	E12	5	2	2	2	2	2	2	2	2	2	2	2	2	2	2	2	2	2	2	2
1454	2016	362	349	4	F01	3	3	3	3	3	3	3	3	3	3	3	3	3	3	3	3	3	3	3	3
1455	2016	363	350	4	F02	5	2	2	2	2	2	2	2	2	2	2	2	2	2	2	2	2	2	2	2
1456	2016	364	351	4	F03	5	1	1	1	1	1	1	1	1	1	1	1	1	1	1	1	1	1	1	1
1457	2016	365	352	4	F04	5	2	2	2	2	2	2	2	2	2	2	2	2	2	2	2	2	2	2	2
1458	2016	366	353	4	F05	3	3	3	3	3	3	3	3	3	3	3	3	3	3	3	3	3	3	3	3
1459	2016	367	354	4	F06	5	2	2	2	2	2	2	2	2	2	2	2	2	2	2	2	2	2	2	2
1460	2016	368	355	4	F07	5	2	2	2	2	2	2	2	2	2	2	2	2	2	2	2	2	2	2	2
1461	2016	369	356	4	F08	5	1	1	1	1	1	1	1	1	1	1	1	1	1	1	1	1	1	1	1
1462	2016	370	357	4	F09	5	2	2	2	2	2	2	2	2	2	2	2	2	2	2	2	2	2	2	2
1463	2016	371	359	4	F11	5	2	2	2	2	2	2	2	2	2	2	2	2	2	2	2	2	2	2	2
1464	2016	372	360	4	F12	5	2	2	2	2	2	2	2	2	2	2	2	2	2	2	2	2	2	2	2
1465	2016	373	361	4	G01	5	2	2	2	2	2	2	2	2	2	2	2	2	2	2	2	2	2	2	2
1466	2016	374	362	4	G02	5	2	2	2	2	2	2	2	2	2	2	2	2	2	2	2	2	2	2	2
1467	2016	375	363	4	G03	3	3	3	3	3	3	3	3	3	3	3	3	3	3	3	3	3	3	3	3
1468	2016	376	364	4	G04	5	2	2	2	2	2	2	2	2	2	2	2	2	2	2	2	2	2	2	2
1469	2016	377	365	4	G05	5	2	2	2	2	2	2	2	2	2	2	2	2	2	2	2	2	2	2	2
1470	2016	378	366	4	G06	5	1	1	1	1	1	1	1	1	1	1	1	1	1	1	1	1	1	1	1
1471	2016	379	367	4	G07	5	2	2	2	2	2	2	2	2	2	2	2	2	2	2	2	2	2	2	2
1472	2016	380	368	4	G08	5	2	2	2	2	2	2	2	2	2	2	2	2	2	2	2	2	2	2	2
1473	2016	381	369	4	G09	5	1	1	1	1	1	1	1	1	1	1	1	1	1	1	1	1	1	1	1
1474	2016	382	370	4	G10	5	2	2	2	2	2	2	2	2	2	2	2	2	2	2	2	2	2	2	2
1475	2016	383	371	4	G11	5	2	2	2	2	2	2	2	2	2	2	2	2	2	2	2	2	2	2	2
1476	2016	384	372	4	G12	5	1	1	1	1	1	1	1	1	1	1	1	1	1	1	1	1	1	1	1
1477	2016	385	373	4	H01	5	2	2	2	2	2	2	2	2	2	2	2	2	2	2	2	2	2	2	2
1478	2016	386	374	4	H02	5	2	2	2	2	2	2	2	2	2	2	2	2	2	2	2	2	2	2	2
1479	2016	387	375	4	H03	5	2	2	2	2	2	2	2	2	2	2	2	2	2	2	2	2	2	2	2
1480	2016	388	376	4	H04	5	1	1	1	1	1	1	1	1	1	1	1	1	1	1	1	1	1	1	1
1481	2016	389	377	4	H05	5	2	2	2	2	2	2	2	2	2	2	2	2	2	2	2	2	2	2	2
1482	2016	390	378	4	H06	5	2	2	2	2	2	2	2	2	2	2	2	2	2	2	2	2	2	2	2
1483	2016	391	379	4	H07	5	2	2	2	2	2	2	2	2	2	2	2	2	2	2	2	2	2	2	2
1484	2016	392	380	4	H08	5	2	2	2	2	2	2	2	2	2	2	2	2	2	2	2	2	2	2	2
1485	2016	393	381	4	H09	5	2	2	2	2	2	2	2	2	2	2	2	2	2	2	2	2	2	2	2
1486	2016	394	382	4	H10	3	3	3	3	3	3	3	3	3	3	3	3	3	3	3	3	3	3	3	3
1487	2016	395	383	4	H11	5	2	2	2	2	2	2	2	2	2	2	2	2	2	2	2	2	2	2	2
1488	2016	396	385	5	A01	3	3	3	3	3	3	3	3	3	3	3	3	3	3	3	3	3	3	3	3
1489	2016	397	386	5	A02	5	2	2	2	2	2	2	2	2	2	2	2	2	2	2	2	2	2	2	2
1490	2016	398	387	5	A03	3	3	3	3	3	3	3	3	3	3	3	3	3	3	3	3	3	3	3	3
1491	2016	399	388	5	A04	3	3	3	3	3	3	3	3	3	3	3	3	3	3	3	3	3	3	3	3
1492	2016	400	389	5	A05	3	3	3	3	3	3	3	3	3	3	3	3	3	3	3	3	3	3	3	3
1493	2016	401	390	5	A06	3	3	3	3	3	3	3	3	3	3	3	3	3	3	3	3	3	3	3	3
1494	2016	402	391	5	A07	5	2	2	2	2	2	2	2	2	2	2	2	2	2	2	2	2	2	2	2
1495	2016	403	392	5	A08	3	3	3	3	3	3	3	3	3	3	3	3	3	3	3	3	3	3	3	3
1496	2016	404	393	5	A09	5	1	1	1	1	1	1	1	1	1	1	1	1	1	1	1	1	1	1	1
1497	2016	405	394	5	A10	5	2	2	2	2	2	2	2	2	2	2	2	2	2	2	2	2	2	2	2
1498	2016	406	395	5	A11	5	1	1	1	1	1	1	1	1	1	1	1	1	1	1	1	1	1	1	1
1499	2016	407	396	5	A12	3	3	3	3	3	3	3	3	3	3	3	3	3	3	3	3	3	3	3	3
1500	2016	408	397	5	B01	5	2	2	2	2	2	2	2	2	2	2	2	2	2	2	2	2	2	2	2
1501	2016	409	398	5	B02	3	3	3	3	3	3	3	3	3	3	3	3	3	3	3	3	3	3	3	3
1502	2016	410	399	5	B03	5	2	2	2	2	2	2	2	2	2	2	2	2	2	2	2	2	2	2	2
1503	2016	411	400	5	B04	5	2	2	2	2	2	2	2	2	2	2	2	2	2	2	2	2	2	2	2
1504	2016	412	401	5	B05	5	1	1	1	1	1	1	1	1	1	1	1	1	1	1	1	1	1	1	1
1505	2016	413	402	5	B06	5	2	2	2	2	2	2	2	2	2	2	2	2	2	2	2	2	2	2	2
1506	2016	414	403	5	B07	5	2	2	2	2	2	2	2	2	2	2	2	2	2	2	2	2	2	2	2
1507	2016	415	404	5	B08	5	2	2	2	2	2	2	2	2	2	2	2	2	2	2	2	2	2	2	2
1508	2016	416	405	5	B09	5	2	2	2	2	2	2	2	2	2	2	2	2	2	2	2	2	2	2	2
1509	2016	417	406	5	B10	5	1	1	1	1	1	1	1	1	1	1	1	1	1	1	1	1	1	1	1
1510	2016	418	407	5	B11	5	2	2	2	2	2	2	2	2	2	2	2	2	2	2	2	2	2	2	2
1511	2016	419	408	5	B12	5	1	1	1	1	1	1	1	1	1	1	1	1	1	1	1	1	1	1	1
1512	2016	420	409	5	C01	5	1	1	1	1	1	1	1	1	1	1	1	1	1	1	1	1	1	1	1
1513	2016	421	410	5	C02	3	3	3	3	3	3	3	3	3	3	3	3	3	3	3	3	3	3	3	3
1514	2016	422	411	5	C03	5	2	2	2	2	2	2	2	2	2	2	2	2	2	2	2	2	2	2	2
1515	2016	423	412	5	C04	5	2	2	2	2	2	2	2	2	2	2	2	2	2	2	2	2	2	2	2
1516	2016	424	413	5	C05	3	3	3	3	3	3	3	3	3	3	3	3	3	3	3	3	3	3	3	3
1517	2016	425	414	5	C06	3	3	3	3	3	3	3	3	3	3	3	3	3	3	3	3	3	3	3	3
1518	2016	426	415	5	C07	3	3	3	3	3	3	3	3	3	3	3	3	3	3	3	3	3	3	3	3
1519	2016	427	416	5	C08	5	2	2	2	2	2	2	2	2	2	2	2	2	2	2	2	2	2	2	2
1520	2016	428	417	5	C09	5	1	1	1	1	1	1	1	1	1	1	1	1	1	1	1	1	1	1	1
1521	2016	429	418	5	C10	5	2	2	2	2	2	2	2	2	2	2	2	2	2	2	2	2	2	2	2
1522	2016	430	419	5	C11	5	2	2	2	2	2	2	2	2	2	2	2	2	2	2	2	2	2	2	2
1523	2016	431	420	5	C12	5	2	2	2	2	2	2	2	2	2	2	2	2	2	2	2	2	2	2	2
1524	2016	432	421	5	D01	3	3	3	3	3	3	3	3	3	3	3	3	3	3	3	3	3	3	3	3
1525	2016	433	422	5	D02	5	2	2	2	2	2	2	2	2	2	2	2	2	2	2	2	2	2	2	2
1526	2016	434	423	5	D03	5	2	2	2	2	2	2	2	2	2	2	2	2	2	2	2	2	2	2	2
1527	2016	435	424	5	D04	5	1	1	1	1	1	1	1	1	1	1	1	1	1	1	1	1	1	1	1
1528	2016	436	425	5	D05	5	1	1	1	1	1	1	1	1	1	1	1	1	1	1	1	1	1	1	1
1529	2016	437	426	5	D06	5	2	2	2	2	2	2	2	2	2	2	2	2	2	2	2	2	2	2	2
1530	2016	438	427	5	D07	5	1	1	1	1	1	1	1	1	1	1	1	1	1	1	1	1	1	1	1
1531	2016	439	428	5	D08	5	2	2	2	2	2	2	2	2	2	2	2	2	2	2	2	2	2	2	2
1532	2016	440	429	5	D09	5	1	1	1	1	1	1	1	1	1	1	1	1	1	1	1	1	1	1	1
1533	2016	441	W-002	6	A02	3	3	3	3	3	3	3	3	3	3	3	3	3	3	3	3	3	3	3	3
1534	2016	442	W-003	6	A03	3	3	3	3	3	3	3	3	3	3	3	3	3	3	3	3	3	3	3	3
1535	2016	443	W-004	6	A04	3	3	3	3	3	3	3	3	3	3	3	3	3	3	3	3	3	3	3	3
1536	2016	444	W-005	6	A05	3	3	3	3	3	3	3	3	3	3	3	3	3	3	3	3	3	3	3	3
1537	2016	445	W-006	6	A06	3	3	3	3	3	3	3	3	3	3	3	3	3	3	3	3	3	3	3	3
1538	2016	446	W-007	6	A07	3	3	3	3	3	3	3	3	3	3	3	3	3	3	3	3	3	3	3	3
1539	2016	447	W-008	6	A08	3	3	3	3	3	3	3	3	3	3	3	3	3	3	3	3	3	3	3	3
1540	2016	448	W-010	6	A10	3	3	3	3	3	3	3	3	3	3	3	3	3	3	3	3	3	3	3	3
1541	2016	449	W-012	6	A12	3	3	3	3	3	3	3	3	3	3	3	3	3	3	3	3	3	3	3	3
1542	2016	450	W-014	6	B02	3	3	3	3	3	3	3	3	3	3	3	3	3	3	3	3	3	3	3	3
1543	2016	451	W-015	6	B03	3	3	3	3	3	3	3	3	3	3	3	3	3	3	3	3	3	3	3	3
1544	2016	452	W-016	6	B04	3	3	3	3	3	3	3	3	3	3	3	3	3	3	3	3	3	3	3	3
1545	2016	453	W-017	6	B05	3	3	3	3	3	3	3	3	3	3	3	3	3	3	3	3	3	3	3	3
1546	2016	454	W-018	6	B06	3	3	3	3	3	3	3	3	3	3	3	3	3	3	3	3	3	3	3	3
1547	2016	455	W-019	6	B07	3	3	3	3	3	3	3	3	3	3	3	3	3	3	3	3	3	3	3	3
1548	2016	456	W-020	6	B08	3	3	3	3	3	3	3	3	3	3	3	3	3	3	3	3	3	3	3	3
1549	2016	457	W-021	6	B09	3	3	3	3	3	3	3	3	3	3	3	3	3	3	3	3	3	3	3	3
1550	2016	458	W-023	6	B11	3	3	3	3	3	3	3	3	3	3	3	3	3	3	3	3	3	3	3	3
1551	2016	459	W-024	6	B12	3	3	3	3	3	3	3	3	3	3	3	3	3	3	3	3	3	3	3	3
1552	2016	460	W-025	6	C01	3	3	3	3	3	3	3	3	3	3	3	3	3	3	3	3	3	3	3	3
1553	2016	461	W-026	6	C02	3	3	3	3	3	3	3	3	3	3	3	3	3	3	3	3	3	3	3	3
1554	2016	462	W-027	6	C03	3	3	3	3	3	3	3	3	3	3	3	3	3	3	3	3	3	3	3	3
1555	2016	463	W-028	6	C04	3	3	3	3	3	3	3	3	3	3	3	3	3	3	3	3	3	3	3	3
1556	2016	464	W-029	6	C05	3	3	3	3	3	3	3	3	3	3	3	3	3	3	3	3	3	3	3	3
1557	2016	465	W-030	6	C06	3	3	3	3	3	3	3	3	3	3	3	3	3	3	3	3	3	3	3	3
1558	2016	466	W-031	6	C07	3	3	3	3	3	3	3	3	3	3	3	3	3	3	3	3	3	3	3	3
1559	2016	467	W-032	6	C08	3	3	3	3	3	3	3	3	3	3	3	3	3	3	3	3	3	3	3	3
1560	2016	468	W-033	6	C09	3	3	3	3	3	3	3	3	3	3	3	3	3	3	3	3	3	3	3	3
1561	2016	469	W-035	6	C11	3	3	3	3	3	3	3	3	3	3	3	3	3	3	3	3	3	3	3	3
1562	2016	470	W-036	6	C12	3	3	3	3	3	3	3	3	3	3	3	3	3	3	3	3	3	3	3	3
1563	2016	471	W-037	6	D01	3	3	3	3	3	3	3	3	3	3	3	3	3	3	3	3	3	3	3	3
1564	2016	472	W-038	6	D02	3	3	3	3	3	3	3	3	3	3	3	3	3	3	3	3	3	3	3	3
1565	2016	473	W-039	6	D03	3	3	3	3	3	3	3	3	3	3	3	3	3	3	3	3	3	3	3	3
1566	2016	474	W-040	6	D04	3	3	3	3	3	3	3	3	3	3	3	3	3	3	3	3	3	3	3	3
1567	2016	475	W-041	6	D05	3	3	3	3	3	3	3	3	3	3	3	3	3	3	3	3	3	3	3	3
1568	2016	476	W-042	6	D06	3	3	3	3	3	3	3	3	3	3	3	3	3	3	3	3	3	3	3	3
1569	2016	477	W-044	6	D08	3	3	3	3	3	3	3	3	3	3	3	3	3	3	3	3	3	3	3	3
1570	2016	478	W-045	6	D09	3	3	3	3	3	3	3	3	3	3	3	3	3	3	3	3	3	3	3	3
1571	2016	479	W-047	6	D11	3	3	3	3	3	3	3	3	3	3	3	3	3	3	3	3	3	3	3	3
1572	2016	480	W-049	6	E01	3	3	3	3	3	3	3	3	3	3	3	3	3	3	3	3	3	3	3	3
1573	2016	481	W-050	6	E02	3	3	3	3	3	3	3	3	3	3	3	3	3	3	3	3	3	3	3	3
1574	2016	482	W-051	6	E03	3	3	3	3	3	3	3	3	3	3	3	3	3	3	3	3	3	3	3	3
1575	2016	483	W-052	6	E04	3	3	3	3	3	3	3	3	3	3	3	3	3	3	3	3	3	3	3	3
1576	2016	484	W-053	6	E05	3	3	3	3	3	3	3	3	3	3	3	3	3	3	3	3	3	3	3	3
1577	2016	485	W-054	6	E06	3	3	3	3	3	3	3	3	3	3	3	3	3	3	3	3	3	3	3	3
1578	2016	486	W-055	6	E07	3	3	3	3	3	3	3	3	3	3	3	3	3	3	3	3	3	3	3	3
1579	2016	487	W-056	6	E08	3	3	3	3	3	3	3	3	3	3	3	3	3	3	3	3	3	3	3	3
1580	2016	488	W-057	6	E09	3	3	3	3	3	3	3	3	3	3	3	3	3	3	3	3	3	3	3	3
1581	2016	489	W-058	6	E10	3	3	3	3	3	3	3	3	3	3	3	3	3	3	3	3	3	3	3	3
1582	2016	490	W-059	6	E11	3	3	3	3	3	3	3	3	3	3	3	3	3	3	3	3	3	3	3	3
1583	2016	491	W-060	6	E12	3	3	3	3	3	3	3	3	3	3	3	3	3	3	3	3	3	3	3	3
1584	2016	492	W-061	6	F01	3	3	3	3	3	3	3	3	3	3	3	3	3	3	3	3	3	3	3	3
1585	2016	493	W-062	6	F02	3	3	3	3	3	3	3	3	3	3	3	3	3	3	3	3	3	3	3	3
1586	2016	494	W-063	6	F03	3	3	3	3	3	3	3	3	3	3	3	3	3	3	3	3	3	3	3	3
1587	2016	495	W-064	6	F04	3	3	3	3	3	3	3	3	3	3	3	3	3	3	3	3	3	3	3	3
1588	2016	496	W-065	6	F05	3	3	3	3	3	3	3	3	3	3	3	3	3	3	3	3	3	3	3	3
1589	2016	497	W-066	6	F06	3	3	3	3	3	3	3	3	3	3	3	3	3	3	3	3	3	3	3	3
1590	2016	498	W-067	6	F07	3	3	3	3	3	3	3	3	3	3	3	3	3	3	3	3	3	3	3	3
1591	2016	499	W-068	6	F08	3	3	3	3	3	3	3	3	3	3	3	3	3	3	3	3	3	3	3	3
1592	2016	500	W-069	6	F09	3	3	3	3	3	3	3	3	3	3	3	3	3	3	3	3	3	3	3	3
1593	2016	501	W-070	6	F10	3	3	3	3	3	3	3	3	3	3	3	3	3	3	3	3	3	3	3	3
1594	2016	502	W-071	6	F11	3	3	3	3	3	3	3	3	3	3	3	3	3	3	3	3	3	3	3	3
1595	2016	503	W-072	6	F12	3	3	3	3	3	3	3	3	3	3	3	3	3	3	3	3	3	3	3	3
1596	2016	504	W-073	6	G01	3	3	3	3	3	3	3	3	3	3	3	3	3	3	3	3	3	3	3	3
1597	2016	505	W-074	6	G02	3	3	3	3	3	3	3	3	3	3	3	3	3	3	3	3	3	3	3	3
1598	2016	506	W-075	6	G03	3	3	3	3	3	3	3	3	3	3	3	3	3	3	3	3	3	3	3	3
1599	2016	507	W-076	6	G04	3	3	3	3	3	3	3	3	3	3	3	3	3	3	3	3	3	3	3	3
1600	2016	508	W-077	6	G05	3	3	3	3	3	3	3	3	3	3	3	3	3	3	3	3	3	3	3	3
1601	2016	509	W-078	6	G06	3	3	3	3	3	3	3	3	3	3	3	3	3	3	3	3	3	3	3	3
1602	2016	510	W-079	6	G07	3	3	3	3	3	3	3	3	3	3	3	3	3	3	3	3	3	3	3	3
1603	2016	511	W-080	6	G08	3	3	3	3	3	3	3	3	3	3	3	3	3	3	3	3	3	3	3	3
1604	2016	512	W-081	6	G09	3	3	3	3	3	3	3	3	3	3	3	3	3	3	3	3	3	3	3	3
1605	2016	513	W-082	6	G10	3	3	3	3	3	3	3	3	3	3	3	3	3	3	3	3	3	3	3	3
1606	2016	514	W-083	6	G11	3	3	3	3	3	3	3	3	3	3	3	3	3	3	3	3	3	3	3	3
1607	2016	515	W-084	6	G12	3	3	3	3	3	3	3	3	3	3	3	3	3	3	3	3	3	3	3	3
1608	2016	516	W-085	6	H01	3	3	3	3	3	3	3	3	3	3	3	3	3	3	3	3	3	3	3	3
1609	2016	517	W-086	6	H02	3	3	3	3	3	3	3	3	3	3	3	3	3	3	3	3	3	3	3	3
1610	2016	518	W-087	6	H03	3	3	3	3	3	3	3	3	3	3	3	3	3	3	3	3	3	3	3	3
1611	2016	519	W-088	6	H04	3	3	3	3	3	3	3	3	3	3	3	3	3	3	3	3	3	3	3	3
1612	2016	520	W-089	6	H05	3	3	3	3	3	3	3	3	3	3	3	3	3	3	3	3	3	3	3	3
1613	2016	521	W-090	6	H06	3	3	3	3	3	3	3	3	3	3	3	3	3	3	3	3	3	3	3	3
1614	2016	522	W-091	6	H07	3	3	3	3	3	3	3	3	3	3	3	3	3	3	3	3	3	3	3	3
1615	2016	523	W-092	6	H08	3	3	3	3	3	3	3	3	3	3	3	3	3	3	3	3	3	3	3	3
1616	2016	524	W-093	6	H09	3	3	3	3	3	3	3	3	3	3	3	3	3	3	3	3	3	3	3	3
1617	2016	525	W-094	6	H10	3	3	3	3	3	3	3	3	3	3	3	3	3	3	3	3	3	3	3	3
1618	2016	526	W-095	6	H11	3	3	3	3	3	3	3	3	3	3	3	3	3	3	3	3	3	3	3	3
1619	2016	527	W-096	6	H12	3	3	3	3	3	3	3	3	3	3	3	3	3	3	3	3	3	3	3	3
1620	2016	528	W-097	7	A01	3	3	3	3	3	3	3	3	3	3	3	3	3	3	3	3	3	3	3	3
1621	2016	529	W-098	7	A02	3	3	3	3	3	3	3	3	3	3	3	3	3	3	3	3	3	3	3	3
1622	2016	530	W-099	7	A03	3	3	3	3	3	3	3	3	3	3	3	3	3	3	3	3	3	3	3	3
1623	2016	531	W-100	7	A04	3	3	3	3	3	3	3	3	3	3	3	3	3	3	3	3	3	3	3	3
1624	2016	532	W-101	7	A05	3	3	3	3	3	3	3	3	3	3	3	3	3	3	3	3	3	3	3	3
1625	2016	533	W-102	7	A06	3	3	3	3	3	3	3	3	3	3	3	3	3	3	3	3	3	3	3	3
1626	2016	534	W-103	7	A07	3	3	3	3	3	3	3	3	3	3	3	3	3	3	3	3	3	3	3	3
1627	2016	535	W-104	7	A08	3	3	3	3	3	3	3	3	3	3	3	3	3	3	3	3	3	3	3	3
1628	2016	536	W-105	7	A09	3	3	3	3	3	3	3	3	3	3	3	3	3	3	3	3	3	3	3	3
1629	2016	537	W-106	7	A10	3	3	3	3	3	3	3	3	3	3	3	3	3	3	3	3	3	3	3	3
1630	2016	538	W-107	7	A11	3	3	3	3	3	3	3	3	3	3	3	3	3	3	3	3	3	3	3	3
1631	2016	539	W-108	7	A12	3	3	3	3	3	3	3	3	3	3	3	3	3	3	3	3	3	3	3	3
1632	2016	540	W-109	7	B01	3	3	3	3	3	3	3	3	3	3	3	3	3	3	3	3	3	3	3	3
1633	2016	541	W-110	7	B02	3	3	3	3	3	3	3	3	3	3	3	3	3	3	3	3	3	3	3	3
1634	2016	542	W-111	7	B03	3	3	3	3	3	3	3	3	3	3	3	3	3	3	3	3	3	3	3	3
1635	2016	543	W-112	7	B04	3	3	3	3	3	3	3	3	3	3	3	3	3	3	3	3	3	3	3	3
1636	2016	544	W-113	7	B05	3	3	3	3	3	3	3	3	3	3	3	3	3	3	3	3	3	3	3	3
1637	2016	545	W-114	7	B06	3	3	3	3	3	3	3	3	3	3	3	3	3	3	3	3	3	3	3	3
1638	2016	546	W-115	7	B07	3	3	3	3	3	3	3	3	3	3	3	3	3	3	3	3	3	3	3	3
1639	2016	547	W-116	7	B08	3	3	3	3	3	3	3	3	3	3	3	3	3	3	3	3	3	3	3	3
1640	2016	548	W-117	7	B09	5	2	2	2	2	2	2	2	2	2	2	2	2	2	2	2	2	2	2	2
1641	2016	549	W-118	7	B10	5	2	2	2	2	2	2	2	2	2	2	2	2	2	2	2	2	2	2	2
1642	2016	550	W-119	7	B11	3	3	3	3	3	3	3	3	3	3	3	3	3	3	3	3	3	3	3	3
1643	2016	551	W-120	7	B12	3	3	3	3	3	3	3	3	3	3	3	3	3	3	3	3	3	3	3	3
1644	2016	552	W-121	7	C01	3	3	3	3	3	3	3	3	3	3	3	3	3	3	3	3	3	3	3	3
1645	2016	553	W-122	7	C02	3	3	3	3	3	3	3	3	3	3	3	3	3	3	3	3	3	3	3	3
1646	2016	554	W-123	7	C03	3	3	3	3	3	3	3	3	3	3	3	3	3	3	3	3	3	3	3	3
1647	2016	555	W-124	7	C04	3	3	3	3	3	3	3	3	3	3	3	3	3	3	3	3	3	3	3	3
1648	2016	556	W-125	7	C05	3	3	3	3	3	3	3	3	3	3	3	3	3	3	3	3	3	3	3	3
1649	2016	557	W-126	7	C06	3	3	3	3	3	3	3	3	3	3	3	3	3	3	3	3	3	3	3	3
1650	2016	558	W-127	7	C07	3	3	3	3	3	3	3	3	3	3	3	3	3	3	3	3	3	3	3	3
1651	2016	559	W-128	7	C08	3	3	3	3	3	3	3	3	3	3	3	3	3	3	3	3	3	3	3	3
1652	2016	560	W-129	7	C09	3	3	3	3	3	3	3	3	3	3	3	3	3	3	3	3	3	3	3	3
1653	2016	561	W-131	7	C11	3	3	3	3	3	3	3	3	3	3	3	3	3	3	3	3	3	3	3	3
1654	2016	562	W-132	7	C12	3	3	3	3	3	3	3	3	3	3	3	3	3	3	3	3	3	3	3	3
1655	2016	563	W-134	7	D02	3	3	3	3	3	3	3	3	3	3	3	3	3	3	3	3	3	3	3	3
1656	2016	564	W-135	7	D03	3	3	3	3	3	3	3	3	3	3	3	3	3	3	3	3	3	3	3	3
1657	2016	565	W-136	7	D04	3	3	3	3	3	3	3	3	3	3	3	3	3	3	3	3	3	3	3	3
1658	2016	566	W-137	7	D05	3	3	3	3	3	3	3	3	3	3	3	3	3	3	3	3	3	3	3	3
1659	2016	567	W-138	7	D06	3	3	3	3	3	3	3	3	3	3	3	3	3	3	3	3	3	3	3	3
1660	2016	568	W-139	7	D07	3	3	3	3	3	3	3	3	3	3	3	3	3	3	3	3	3	3	3	3
1661	2016	569	W-140	7	D08	3	3	3	3	3	3	3	3	3	3	3	3	3	3	3	3	3	3	3	3
1662	2016	570	W-141	7	D09	3	3	3	3	3	3	3	3	3	3	3	3	3	3	3	3	3	3	3	3
1663	2016	571	W-142	7	D10	3	3	3	3	3	3	3	3	3	3	3	3	3	3	3	3	3	3	3	3
1664	2016	572	W-143	7	D11	3	3	3	3	3	3	3	3	3	3	3	3	3	3	3	3	3	3	3	3
1665	2016	573	W-144	7	D12	3	3	3	3	3	3	3	3	3	3	3	3	3	3	3	3	3	3	3	3
1666	2016	574	W-145	7	E01	3	3	3	3	3	3	3	3	3	3	3	3	3	3	3	3	3	3	3	3
1667	2016	575	W-146	7	E02	3	3	3	3	3	3	3	3	3	3	3	3	3	3	3	3	3	3	3	3
1668	2016	576	W-147	7	E03	3	3	3	3	3	3	3	3	3	3	3	3	3	3	3	3	3	3	3	3
1669	2016	577	W-148	7	E04	3	3	3	3	3	3	3	3	3	3	3	3	3	3	3	3	3	3	3	3
1670	2016	578	W-149	7	E05	3	3	3	3	3	3	3	3	3	3	3	3	3	3	3	3	3	3	3	3
1671	2016	579	W-150	7	E06	3	3	3	3	3	3	3	3	3	3	3	3	3	3	3	3	3	3	3	3
1672	2016	580	W-151	7	E07	3	3	3	3	3	3	3	3	3	3	3	3	3	3	3	3	3	3	3	3
1673	2016	581	W-152	7	E08	3	3	3	3	3	3	3	3	3	3	3	3	3	3	3	3	3	3	3	3
1674	2016	582	W-153	7	E09	3	3	3	3	3	3	3	3	3	3	3	3	3	3	3	3	3	3	3	3
1675	2016	583	W-154	7	E10	5	2	2	2	2	2	2	2	2	2	2	2	2	2	2	2	2	2	2	2
1676	2016	584	W-155	7	E11	3	3	3	3	3	3	3	3	3	3	3	3	3	3	3	3	3	3	3	3
1677	2016	585	W-156	7	E12	3	3	3	3	3	3	3	3	3	3	3	3	3	3	3	3	3	3	3	3
1678	2016	586	W-157	7	F01	3	3	3	3	3	3	3	3	3	3	3	3	3	3	3	3	3	3	3	3
1679	2016	587	W-158	7	F02	3	3	3	3	3	3	3	3	3	3	3	3	3	3	3	3	3	3	3	3
1680	2016	588	W-159	7	F03	3	3	3	3	3	3	3	3	3	3	3	3	3	3	3	3	3	3	3	3
1681	2016	589	W-160	7	F04	3	3	3	3	3	3	3	3	3	3	3	3	3	3	3	3	3	3	3	3
1682	2016	590	W-161	7	F05	5	2	2	2	2	2	2	2	2	2	2	2	2	2	2	2	2	2	2	2
1683	2016	591	W-162	7	F06	5	2	2	2	2	2	2	2	2	2	2	2	2	2	2	2	2	2	2	2
1684	2016	592	W-163	7	F07	3	3	3	3	3	3	3	3	3	3	3	3	3	3	3	3	3	3	3	3
1685	2016	593	W-164	7	F08	3	3	3	3	3	3	3	3	3	3	3	3	3	3	3	3	3	3	3	3
1686	2016	594	W-165	7	F09	3	3	3	3	3	3	3	3	3	3	3	3	3	3	3	3	3	3	3	3
1687	2016	595	W-166	7	F10	3	3	3	3	3	3	3	3	3	3	3	3	3	3	3	3	3	3	3	3
1688	2016	596	W-167	7	F11	3	3	3	3	3	3	3	3	3	3	3	3	3	3	3	3	3	3	3	3
1689	2016	597	W-168	7	F12	3	3	3	3	3	3	3	3	3	3	3	3	3	3	3	3	3	3	3	3
1690	2016	598	W-169	7	G01	3	3	3	3	3	3	3	3	3	3	3	3	3	3	3	3	3	3	3	3
1691	2016	599	W-170	7	G02	3	3	3	3	3	3	3	3	3	3	3	3	3	3	3	3	3	3	3	3
1692	2016	600	W-171	7	G03	3	3	3	3	3	3	3	3	3	3	3	3	3	3	3	3	3	3	3	3
1693	2016	601	W-172	7	G04	3	3	3	3	3	3	3	3	3	3	3	3	3	3	3	3	3	3	3	3
1694	2016	602	W-173	7	G05	5	2	2	2	2	2	2	2	2	2	2	2	2	2	2	2	2	2	2	2
1695	2016	603	W-174	7	G06	3	3	3	3	3	3	3	3	3	3	3	3	3	3	3	3	3	3	3	3
1696	2016	604	W-175	7	G07	3	3	3	3	3	3	3	3	3	3	3	3	3	3	3	3	3	3	3	3
1697	2016	605	W-176	7	G08	3	3	3	3	3	3	3	3	3	3	3	3	3	3	3	3	3	3	3	3
1698	2016	606	W-177	7	G09	3	3	3	3	3	3	3	3	3	3	3	3	3	3	3	3	3	3	3	3
1699	2016	607	W-178	7	G10	3	3	3	3	3	3	3	3	3	3	3	3	3	3	3	3	3	3	3	3
1700	2016	608	W-179	7	G11	3	3	3	3	3	3	3	3	3	3	3	3	3	3	3	3	3	3	3	3
1701	2016	609	W-180	7	G12	3	3	3	3	3	3	3	3	3	3	3	3	3	3	3	3	3	3	3	3
1702	2016	610	W-181	7	H01	3	3	3	3	3	3	3	3	3	3	3	3	3	3	3	3	3	3	3	3
1703	2016	611	W-182	7	H02	3	3	3	3	3	3	3	3	3	3	3	3	3	3	3	3	3	3	3	3
1704	2016	612	W-183	7	H03	5	2	2	2	2	2	2	2	2	2	2	2	2	2	2	2	2	2	2	2
1705	2016	613	W-184	7	H04	3	3	3	3	3	3	3	3	3	3	3	3	3	3	3	3	3	3	3	3
1706	2016	614	W-185	7	H05	3	3	3	3	3	3	3	3	3	3	3	3	3	3	3	3	3	3	3	3
1707	2016	615	W-186	7	H06	3	3	3	3	3	3	3	3	3	3	3	3	3	3	3	3	3	3	3	3
1708	2016	616	W-187	7	H07	3	3	3	3	3	3	3	3	3	3	3	3	3	3	3	3	3	3	3	3
1709	2016	617	W-188	7	H08	3	3	3	3	3	3	3	3	3	3	3	3	3	3	3	3	3	3	3	3
1710	2016	618	W-189	7	H09	5	1	1	1	1	1	1	1	1	1	1	1	1	1	1	1	1	1	1	1
1711	2016	619	W-190	7	H10	3	3	3	3	3	3	3	3	3	3	3	3	3	3	3	3	3	3	3	3
1712	2016	620	W-326	7	H11	3	3	3	3	3	3	3	3	3	3	3	3	3	3	3	3	3	3	3	3
1713	2016	621	W-334	7	H12	3	3	3	3	3	3	3	3	3	3	3	3	3	3	3	3	3	3	3	3
1714	2016	622	W-343	5	D10	3	3	3	3	3	3	3	3	3	3	3	3	3	3	3	3	3	3	3	3
1715	2017	1	1116	12	A9	3	3	3	3	3	3	3	3	3	3	3	3	3	3	3	3	3	3	3	3
1716	2017	2	1119	12	A12	3	3	3	3	3	3	3	3	3	3	3	3	3	3	3	3	3	3	3	3
1717	2017	3	1122	12	B3	3	3	3	3	3	3	3	3	3	3	3	3	3	3	3	3	3	3	3	3
1718	2017	4	1125	12	B6	3	3	3	3	3	3	3	3	3	3	3	3	3	3	3	3	3	3	3	3
1719	2017	5	1126	12	B7	3	3	3	3	3	3	3	3	3	3	3	3	3	3	3	3	3	3	3	3
1720	2017	6	1130	12	B11	3	3	3	3	3	3	3	3	3	3	3	3	3	3	3	3	3	3	3	3
1721	2017	7	1132	12	C1	3	3	3	3	3	3	3	3	3	3	3	3	3	3	3	3	3	3	3	3
1722	2017	8	1134	12	C3	3	3	3	3	3	3	3	3	3	3	3	3	3	3	3	3	3	3	3	3
1723	2017	9	1135	12	C4	3	3	3	3	3	3	3	3	3	3	3	3	3	3	3	3	3	3	3	3
1724	2017	10	1140	12	C9	3	3	3	3	3	3	3	3	3	3	3	3	3	3	3	3	3	3	3	3
1725	2017	11	1146	12	D1	3	3	3	3	3	3	3	3	3	3	3	3	3	3	3	3	3	3	3	3
1726	2017	12	1157	12	D10	3	3	3	3	3	3	3	3	3	3	3	3	3	3	3	3	3	3	3	3
1727	2017	13	1166	12	E6	3	3	3	3	3	3	3	3	3	3	3	3	3	3	3	3	3	3	3	3
1728	2017	14	1174	12	E11	3	3	3	3	3	3	3	3	3	3	3	3	3	3	3	3	3	3	3	3
1729	2017	15	1177	12	F2	3	3	3	3	3	3	3	3	3	3	3	3	3	3	3	3	3	3	3	3
1730	2017	16	1182	12	F5	3	3	3	3	3	3	3	3	3	3	3	3	3	3	3	3	3	3	3	3
1731	2017	17	1183	12	F6	3	3	3	3	3	3	3	3	3	3	3	3	3	3	3	3	3	3	3	3
1732	2017	18	1186	12	F9	3	3	3	3	3	3	3	3	3	0	0	3	3	3	3	3	3	3	3	3
1733	2017	19	1187	12	F10	3	3	3	3	3	3	3	3	3	3	3	3	3	3	3	3	3	3	3	3
1734	2017	20	1197	12	G4	3	3	3	3	3	3	3	3	3	3	3	3	3	3	3	3	3	3	3	3
1735	2017	21	1202	13	A1	3	3	3	3	3	3	3	3	3	3	3	3	3	3	3	3	3	3	3	3
1736	2017	22	1210	13	A8	3	3	3	3	3	3	3	3	3	3	3	3	3	3	3	3	3	3	3	3
1737	2017	23	1217	13	B1	3	3	3	3	3	3	3	3	3	3	3	3	3	3	3	3	3	3	3	3
1738	2017	24	1222	13	B5	3	3	3	3	3	3	3	3	3	3	3	3	3	3	3	3	3	3	3	3
1739	2017	25	1223	13	B6	3	3	3	3	3	3	3	3	3	3	3	3	3	3	3	3	3	3	3	3
1740	2017	26	1226	13	B9	3	3	3	3	3	3	3	3	3	3	3	3	3	3	3	3	3	3	3	3
1741	2017	27	1234	13	C4	3	3	3	3	3	3	3	3	3	3	3	3	3	3	3	3	3	3	3	3
1742	2017	28	1239	13	C8	3	3	3	3	3	3	3	3	3	3	3	3	3	3	3	3	3	3	3	3
1743	2017	29	1245	13	C12	3	3	3	3	3	3	3	3	3	3	3	3	3	3	3	3	3	3	3	3
1744	2017	30	1252	13	D4	3	3	3	3	3	3	3	3	3	3	3	3	3	3	3	3	3	3	3	3
1745	2017	31	1262	13	E2	3	3	3	3	3	3	3	3	3	3	3	3	3	3	3	3	3	3	3	3
1746	2017	32	1265	13	E5	3	3	3	3	3	3	3	3	3	3	3	3	3	3	3	3	3	3	3	3
1747	2017	33	1268	13	E8	3	3	3	3	3	3	3	3	3	3	3	3	3	3	3	3	3	3	3	3
1748	2017	34	1269	13	E9	3	3	3	3	3	3	3	3	3	3	3	3	3	3	3	3	3	3	3	3
1749	2017	35	1273	13	F1	3	3	3	3	3	3	3	3	3	3	3	3	3	3	3	3	3	3	3	3
1750	2017	36	1274	13	F2	3	3	3	3	3	3	3	3	3	3	3	3	3	3	3	3	3	3	3	3
1751	2017	37	1278	13	F6	3	3	3	3	3	3	3	3	3	3	3	3	3	3	3	3	3	3	3	3
1752	2017	38	1280	13	F8	3	3	3	3	3	3	3	3	3	3	3	3	3	3	3	3	3	3	3	3
1753	2017	39	1281	13	F9	3	3	3	3	3	3	3	3	3	3	3	3	3	3	0	3	3	3	3	3
1754	2017	40	1284	13	F12	3	3	3	3	3	3	3	3	3	3	3	3	3	3	3	3	3	3	3	3
1755	2017	41	1293	13	G7	3	3	3	3	3	3	3	3	3	3	3	3	3	3	3	3	3	3	3	3
1756	2017	42	1307	14	A5	3	3	3	3	3	3	3	3	3	3	3	3	3	3	3	3	3	3	3	3
1757	2017	43	1321	14	B6	3	3	3	3	3	3	3	3	3	3	3	3	3	3	3	3	3	3	3	3
1758	2017	44	1322	14	B7	3	3	3	3	3	3	3	3	3	3	3	3	3	3	3	3	3	3	3	3
1759	2017	45	1330	14	B9	3	3	3	3	3	3	3	3	3	3	3	3	3	3	3	3	3	3	3	3
1760	2017	46	1341	14	C5	3	3	3	3	3	3	3	3	3	3	3	3	3	3	3	3	3	3	3	3
1761	2017	47	1345	14	C9	3	3	3	3	3	3	3	3	3	3	3	3	3	3	3	3	3	3	3	3
1762	2017	48	1346	14	C10	3	3	3	3	3	3	3	3	3	3	3	3	3	3	3	3	3	3	3	3
1763	2017	49	1354	14	D5	3	3	3	3	3	3	3	3	3	3	3	3	3	3	3	3	3	3	3	3
1764	2017	50	1356	14	D7	3	3	3	3	3	3	3	3	3	3	3	3	3	3	3	3	3	3	3	3
1765	2017	51	1359	14	D10	3	3	3	3	3	3	3	3	3	3	3	3	3	3	3	3	3	3	3	3
1766	2017	52	1364	14	E3	3	3	3	3	3	3	3	3	3	3	3	3	3	3	3	3	3	3	3	3
1767	2017	53	1369	14	E8	3	3	3	3	3	3	3	3	3	3	3	3	3	3	3	3	3	3	3	3
1768	2017	54	1372	14	E11	3	3	3	3	3	3	3	3	3	3	3	3	3	3	3	3	3	3	3	3
1769	2017	55	1379	14	F6	3	3	3	3	3	3	3	3	3	3	3	3	3	3	3	3	3	3	3	3
1770	2017	56	1381	14	F8	3	3	3	3	3	3	3	3	3	3	3	3	3	3	3	3	3	3	3	3
1771	2017	57	1385	14	F12	3	3	3	3	3	3	3	3	3	3	3	3	3	3	3	3	3	3	3	3
1772	2017	58	1387	14	G1	3	3	3	3	3	3	3	3	3	3	3	3	3	3	3	3	3	3	3	3
1773	2017	59	1390	14	G3	3	3	3	3	3	3	3	3	3	3	3	3	3	3	3	3	3	3	3	3
1774	2017	60	1392	14	G4	3	3	3	3	3	3	3	3	3	3	3	3	3	3	3	3	3	3	3	3
1775	2017	61	1398	14	G7	3	3	3	3	3	3	3	3	3	3	3	3	3	3	3	3	3	3	3	3
1776	2017	62	1399	14	G8	3	3	3	3	3	3	3	3	3	3	3	3	3	3	3	3	3	3	3	3
1777	2017	63	1401	15	A1	3	3	3	3	3	3	3	3	3	3	3	3	3	3	3	3	3	3	3	3
1778	2017	64	1402	15	A2	3	3	3	3	3	3	3	3	3	3	3	3	3	3	3	3	3	3	3	3
1779	2017	65	1404	15	A4	3	3	3	3	3	3	3	3	3	3	3	3	3	3	3	3	3	3	3	3
1780	2017	66	1408	15	A8	3	3	3	3	3	3	3	3	3	3	3	3	3	3	3	3	3	3	3	3
1781	2017	67	1409	15	A9	3	3	3	3	3	3	3	3	3	3	3	3	3	3	3	3	3	3	3	3
1782	2017	69	1421	15	B5	3	3	3	3	3	3	3	3	3	3	3	3	3	3	3	3	3	3	3	3
1783	2017	70	1423	15	B7	3	3	3	3	3	3	3	3	3	3	3	3	3	3	3	3	3	3	3	3
1784	2017	71	1424	15	B8	3	3	3	3	3	3	3	3	3	3	3	3	3	3	3	3	3	3	3	3
1785	2017	72	1427	15	B11	3	3	3	3	3	3	3	3	3	3	3	3	3	3	3	3	3	3	3	3
1786	2017	73	1429	15	C1	3	3	3	3	3	3	3	3	3	3	3	3	3	3	3	3	3	3	3	3
1787	2017	74	1431	15	C3	3	3	3	3	3	3	3	3	3	3	3	3	3	3	3	3	3	3	3	3
1788	2017	75	1434	15	C6	3	3	3	3	3	3	3	3	3	3	3	3	3	3	3	3	3	3	3	3
1789	2017	76	1443	15	C12	3	3	3	3	3	3	3	3	3	3	3	3	3	3	3	3	3	3	3	3
1790	2017	77	1444	15	D1	3	3	3	3	3	3	3	3	3	3	3	3	3	3	3	3	3	3	3	3
1791	2017	78	1452	15	D5	3	3	3	3	3	3	3	3	3	3	3	3	3	3	3	3	3	3	3	3
1792	2017	79	1457	15	D10	3	3	3	3	3	3	3	3	3	3	3	3	3	3	3	3	3	3	3	3
1793	2017	80	1459	15	D12	3	3	3	3	3	3	3	3	3	3	3	3	3	3	3	3	3	3	3	3
1794	2017	81	1460	15	E1	3	3	3	3	3	3	3	3	3	3	3	3	3	3	3	3	3	3	3	3
1795	2017	82	1461	15	E2	3	3	3	3	3	3	3	3	3	3	3	3	3	3	3	3	3	3	3	3
1796	2017	83	1464	15	E5	3	3	3	3	3	3	3	3	3	3	3	3	3	3	3	3	3	3	3	3
1797	2017	84	1465	15	E6	3	3	3	3	3	3	3	3	3	3	3	3	3	3	3	3	3	3	3	3
1798	2017	85	1472	15	E12	3	3	3	3	3	3	3	3	3	3	3	3	3	3	3	3	3	3	3	3
1799	2017	86	1473	15	F1	3	3	3	3	3	3	3	3	3	3	3	3	3	3	3	3	3	3	3	3
1800	2017	87	1480	15	F6	3	3	3	3	3	3	3	3	3	3	3	3	3	3	3	3	3	3	3	3
1801	2017	88	1483	15	F8	3	3	3	3	3	3	3	3	3	3	3	3	3	3	3	3	3	3	3	3
1802	2017	89	1484	15	F9	3	3	3	3	3	3	3	3	3	3	3	3	3	3	3	3	3	3	3	3
1803	2017	90	1488	15	G1	3	3	3	3	3	3	3	3	3	3	3	3	3	3	3	3	3	3	3	3
1804	2017	91	1496	15	G8	3	3	3	3	3	3	3	3	3	3	3	3	3	3	3	3	3	3	3	3
1805	2017	92	1498	15	G10	3	3	3	3	3	3	3	3	3	3	3	3	3	3	3	3	3	3	3	3
1806	2017	93	1505	16	A5	3	3	3	3	3	3	3	3	3	3	3	3	3	3	3	3	3	3	3	3
1807	2017	94	1507	16	A7	3	3	3	3	3	3	3	3	3	3	3	3	3	3	3	3	3	3	3	3
1808	2017	95	1510	16	A9	3	3	3	3	3	3	3	3	3	3	3	3	3	3	3	3	3	3	3	3
1809	2017	96	1512	16	A11	3	3	3	3	3	3	3	3	3	3	3	3	3	3	3	3	3	3	3	3
1810	2017	97	1514	16	A12	3	3	3	3	3	3	3	3	3	3	3	3	3	3	3	3	3	3	3	3
1811	2017	98	1515	16	B1	3	3	3	3	3	3	3	3	3	3	3	3	3	3	3	3	3	3	3	3
1812	2017	99	1523	16	B6	3	3	3	3	3	3	3	3	3	3	3	3	3	3	3	3	3	3	3	3
1813	2017	100	1538	16	C3	3	3	3	3	3	3	3	3	3	3	3	3	3	3	3	3	3	3	3	3
1814	2017	101	1541	16	C5	3	3	3	3	3	3	3	3	3	3	3	3	3	3	3	3	3	3	3	3
1815	2017	102	1542	16	C6	3	3	3	3	3	3	3	3	3	3	3	3	3	3	3	3	3	3	3	3
1816	2017	103	1543	16	C7	3	3	3	3	3	3	3	3	3	3	3	3	3	3	3	3	3	3	3	3
1817	2017	104	1546	16	C9	3	3	3	3	3	3	3	3	3	3	3	3	3	3	3	3	3	3	3	3
1818	2017	105	1547	16	C10	3	3	3	3	3	3	3	3	3	3	3	3	3	3	3	3	3	3	3	3
1819	2017	106	1561	16	D9	3	3	3	3	3	3	3	3	3	3	3	3	3	3	3	3	3	3	3	3
1820	2017	107	1567	16	E2	3	3	3	3	3	3	3	3	3	3	3	3	3	3	3	3	3	3	3	3
1821	2017	108	1568	16	E3	3	3	3	3	3	3	3	3	3	3	3	3	3	3	3	3	3	3	3	3
1822	2017	109	1569	16	E4	3	3	3	3	3	3	3	3	3	3	3	3	3	3	3	3	3	3	3	3
1823	2017	110	1570	16	E5	3	3	3	3	3	3	3	3	3	3	3	3	3	3	3	3	3	3	3	3
1824	2017	111	1583	16	F1	3	3	3	3	3	3	3	3	3	3	3	3	3	3	3	3	3	3	3	3
1825	2017	112	1594	16	F6	3	3	3	3	3	3	3	3	3	3	3	3	3	3	3	3	3	3	3	3
1826	2017	113	1599	16	F10	3	3	3	3	3	3	3	3	3	3	3	3	3	3	3	3	3	3	3	3
1827	2017	114	1603	17	A2	3	3	3	3	3	3	3	3	3	3	3	3	3	3	3	3	3	3	3	3
1828	2017	115	1606	17	A5	3	3	3	3	3	3	3	3	3	3	3	3	3	3	3	3	3	3	3	3
1829	2017	116	1607	17	A6	3	3	3	3	3	3	3	3	3	3	3	3	3	3	3	3	3	3	3	3
1830	2017	117	1615	17	A10	3	3	3	3	3	3	3	3	3	3	3	3	3	3	3	3	3	3	3	3
1831	2017	118	1616	17	A11	3	3	3	3	3	3	3	3	3	3	3	3	3	3	3	3	3	3	3	3
1832	2017	119	1619	17	B2	3	3	3	3	3	3	3	3	3	3	3	3	3	3	3	3	3	3	3	3
1833	2017	120	1622	17	B4	3	3	3	3	3	3	3	3	3	3	3	3	3	3	3	3	3	3	3	3
1834	2017	121	1623	17	B5	3	3	3	3	3	3	3	3	3	3	3	3	3	3	3	3	3	3	3	3
1835	2017	122	1625	17	B6	3	3	3	3	3	3	3	3	3	3	3	3	3	3	3	3	3	3	3	3
1836	2017	123	1628	17	B9	3	3	3	3	3	3	3	3	3	3	3	3	3	3	3	3	3	3	3	3
1837	2017	124	1631	17	B12	3	3	3	3	3	3	3	3	3	3	3	3	3	3	3	3	3	3	3	3
1838	2017	125	1632	17	C1	3	3	3	3	3	3	3	3	3	3	3	3	3	3	3	3	3	3	3	3
1839	2017	126	1633	17	C2	3	3	3	3	3	3	3	3	3	3	3	3	3	3	3	3	3	3	3	3
1840	2017	127	1635	17	C3	3	3	3	3	3	3	3	3	3	3	3	3	3	3	3	3	3	3	3	3
1841	2017	128	1646	17	C10	3	3	3	3	3	3	3	3	3	3	3	3	3	3	3	3	3	3	3	3
1842	2017	129	1655	17	D1	3	3	3	3	3	3	3	3	3	3	3	3	3	3	3	3	3	3	3	3
1843	2017	130	1658	17	D4	3	3	3	3	3	3	3	3	3	3	3	3	3	3	3	3	3	3	3	3
1844	2017	131	1664	17	D7	3	3	3	3	3	3	3	3	3	3	3	3	3	3	3	3	3	3	3	3
1845	2017	132	1667	17	D9	3	3	3	3	3	3	3	3	3	3	3	3	3	3	3	3	3	3	3	3
1846	2017	133	1678	17	E1	3	3	3	3	3	3	3	3	3	3	3	3	3	3	3	3	3	3	3	3
1847	2017	134	1681	17	E2	3	3	3	3	3	3	3	3	3	3	3	3	3	3	3	3	3	3	3	3
1848	2017	135	1683	17	E3	3	3	3	3	3	3	3	3	3	3	3	3	3	3	3	3	3	3	3	3
1849	2017	136	1686	17	E6	3	3	3	3	3	3	3	3	3	3	3	3	3	0	3	3	3	3	3	3
1850	2017	137	1688	17	E7	3	0	3	3	3	3	3	3	3	3	3	3	3	0	3	3	3	3	3	3
1851	2017	138	1689	17	E8	3	3	3	3	3	3	3	3	3	3	3	3	3	3	3	3	3	3	3	3
1852	2017	139	1695	17	E11	3	3	3	3	3	3	3	3	3	3	3	3	3	3	3	3	3	3	3	3
1853	2017	140	1696	17	E12	3	3	3	3	3	3	3	3	3	3	3	3	3	3	3	3	3	3	3	3
1854	2017	141	1698	17	F2	3	3	3	3	3	3	3	3	3	3	3	3	3	3	3	3	3	3	3	3
1855	2017	142	1702	18	A2	3	3	3	3	3	3	3	3	3	3	3	3	3	3	3	3	3	3	3	3
1856	2017	143	1704	18	A4	3	3	3	3	3	3	3	3	3	3	3	3	3	3	3	3	3	3	3	3
1857	2017	144	1707	18	A7	3	3	3	3	3	3	3	3	3	3	3	3	3	3	3	3	3	3	3	3
1858	2017	145	1719	18	B3	3	3	3	3	3	3	3	3	3	3	3	3	3	3	3	3	3	3	3	3
1859	2017	146	1720	18	B4	3	3	3	3	3	3	3	3	3	3	3	3	3	3	3	3	3	3	3	3
1860	2017	147	1724	18	B7	3	3	3	3	3	3	3	3	3	3	3	3	3	3	3	3	3	3	3	3
1861	2017	148	1726	18	B9	3	3	3	3	3	3	3	3	3	3	3	3	3	3	3	3	3	3	3	3
1862	2017	149	1727	18	B10	3	3	3	3	3	3	3	3	3	3	3	3	3	3	3	3	3	3	3	3
1863	2017	150	1737	18	C6	3	3	3	3	3	3	3	3	3	3	3	3	3	3	3	3	3	3	3	3
1864	2017	151	1742	18	C10	3	3	3	3	3	3	3	3	3	3	3	3	3	3	3	3	3	3	3	3
1865	2017	152	1744	18	C12	3	3	3	3	3	3	3	3	3	3	3	3	3	3	3	3	3	3	3	3
1866	2017	153	1753	18	D4	3	3	3	3	3	3	3	3	3	3	3	3	3	3	3	3	3	3	3	3
1867	2017	154	1755	18	D6	3	3	3	3	3	3	3	3	3	3	3	3	3	3	3	3	3	3	3	3
1868	2017	155	1756	18	D7	3	3	3	3	3	3	3	3	3	3	3	3	3	3	3	3	3	3	3	3
1869	2017	156	1762	18	D10	3	3	3	3	3	3	3	3	3	3	3	3	3	3	3	3	3	3	3	3
1870	2017	157	1763	18	D11	3	3	3	3	3	3	3	3	3	3	3	3	3	3	3	3	3	3	3	3
1871	2017	158	1766	18	E1	3	3	3	3	3	3	3	3	3	3	3	3	3	3	3	3	3	3	3	3
1872	2017	159	1770	18	E4	3	3	3	3	3	3	3	3	3	3	3	3	3	3	3	3	3	3	3	3
1873	2017	160	1771	18	E5	3	3	3	3	3	3	3	3	3	3	3	3	3	3	3	3	3	3	3	3
1874	2017	161	1778	18	E9	3	3	3	3	3	3	3	3	3	3	3	3	3	3	3	3	3	3	3	3
1875	2017	162	1787	18	F2	3	3	3	3	3	3	3	3	3	3	3	3	3	3	3	3	3	3	3	3
1876	2017	163	1788	18	F3	3	3	3	3	3	3	3	3	3	3	3	3	3	3	3	3	3	3	3	3
1877	2017	164	1795	18	F9	3	3	3	3	3	3	3	3	3	3	3	3	3	3	3	3	3	3	3	3
1878	2017	165	1798	18	F11	3	3	3	3	3	3	3	3	3	3	3	3	3	3	3	3	3	3	3	3
1879	2017	166	1800	18	G1	3	3	3	3	3	3	3	3	3	3	3	3	3	3	3	3	3	3	3	3
1880	2017	167	1804	19	A4	3	3	3	3	3	3	3	3	3	3	3	3	3	3	3	3	3	3	3	3
1881	2017	168	1814	19	A12	3	3	3	3	3	3	3	3	3	3	3	3	3	3	3	3	3	3	3	3
1882	2017	169	1816	19	B1	3	3	3	3	3	3	3	3	3	3	3	3	3	3	3	3	3	3	3	3
1883	2017	170	1818	19	B3	3	3	3	3	3	3	3	3	3	3	3	3	3	3	3	3	3	3	3	3
1884	2017	171	1819	19	B4	3	3	3	3	3	3	3	3	3	3	3	3	3	3	3	3	3	3	3	3
1885	2017	172	1822	19	B7	3	3	3	3	3	3	3	3	3	3	3	3	3	3	3	3	3	3	3	3
1886	2017	173	1825	19	B8	3	3	3	3	3	3	3	3	3	3	3	3	3	3	3	3	3	3	3	3
1887	2017	174	1834	19	C4	3	3	3	3	3	3	3	3	3	3	3	3	3	3	3	3	3	3	3	3
1888	2017	175	1835	19	C5	3	3	3	3	3	3	3	3	3	3	3	3	3	3	3	3	3	3	3	3
1889	2017	176	1839	19	C8	3	3	3	3	3	3	3	3	3	3	3	3	3	3	3	3	3	3	3	3
1890	2017	177	1840	19	C9	3	3	3	3	3	3	3	3	3	3	3	3	3	3	3	3	3	3	3	3
1891	2017	178	1842	19	C10	3	3	3	3	3	3	3	3	3	3	3	3	3	3	3	3	3	3	3	3
1892	2017	179	1845	19	D1	3	3	3	3	3	3	3	3	3	3	3	3	3	3	3	3	3	3	3	3
1893	2017	180	1849	19	D3	3	3	3	3	3	3	3	3	3	3	3	3	3	3	3	3	3	3	3	3
1894	2017	181	1850	19	D4	3	3	3	3	3	3	3	3	3	3	3	3	3	3	3	3	3	3	3	3
1895	2017	182	1853	19	D7	3	3	3	3	3	3	3	3	3	3	3	3	3	3	3	3	3	3	3	3
1896	2017	183	1859	19	D12	3	3	3	3	3	3	3	3	3	3	3	3	3	3	3	3	3	3	3	3
1897	2017	184	1862	19	E2	3	3	3	3	3	3	3	3	3	3	3	3	3	3	3	3	3	3	3	3
1898	2017	185	1863	19	E3	3	3	3	3	3	3	3	3	3	3	3	3	3	3	3	3	3	3	3	3
1899	2017	186	1867	19	E6	3	3	3	3	3	3	3	3	3	3	3	3	3	3	3	3	3	3	3	3
1900	2017	187	1869	19	E8	3	3	3	3	3	3	3	3	3	3	3	3	3	3	3	3	3	3	3	3
1901	2017	188	1870	19	E9	3	3	3	3	3	3	3	3	3	3	3	3	3	3	3	3	3	3	3	3
1902	2017	189	1871	19	E10	3	3	3	3	3	3	3	3	3	3	3	3	3	3	3	3	3	3	3	3
1903	2017	190	1874	19	E12	3	3	3	3	3	3	3	3	3	3	3	3	3	3	3	3	3	3	3	3
1904	2017	191	1877	19	F3	3	3	3	3	3	3	3	3	3	3	3	3	3	3	3	3	3	3	3	3
1905	2017	192	1880	19	F5	3	3	3	3	3	3	3	3	3	3	3	3	3	3	3	3	3	3	3	3
1906	2017	193	1885	19	F9	3	3	3	3	3	3	3	3	3	3	3	3	3	3	3	3	3	3	3	3
1907	2017	194	1886	19	F10	3	3	3	3	3	3	3	3	3	3	3	3	3	3	3	3	3	3	3	3
1908	2017	195	1888	19	F11	3	3	3	3	3	3	3	3	3	3	3	3	3	3	3	3	3	3	3	3
1909	2017	196	1894	19	G3	3	3	3	3	3	3	3	3	3	3	3	3	3	3	3	3	3	3	3	3
1910	2017	197	1896	19	G5	3	3	3	3	3	3	3	3	3	3	3	3	3	3	3	3	3	3	3	3
1911	2017	198	1897	19	G6	3	3	3	3	3	3	3	3	3	3	3	3	3	3	3	3	3	3	3	3
1912	2017	199	1899	19	G7	3	3	3	3	3	3	3	3	3	3	3	3	3	3	3	3	3	3	3	3
1913	2017	200	1101	12	A1	5	1	1	1	1	1	1	1	1	1	1	1	1	1	1	1	1	1	1	1
1914	2017	201	1105	12	A4	5	1	1	1	1	1	1	1	1	1	1	1	1	1	1	1	1	1	1	1
1915	2017	202	1106	12	A5	5	1	1	1	1	1	1	1	1	1	1	1	1	1	1	1	1	1	1	1
1916	2017	203	1107	12	A6	5	1	1	1	1	1	1	1	1	1	1	1	1	1	1	1	1	1	1	1
1917	2017	204	1109	12	A7	5	1	1	1	1	1	1	1	1	1	1	1	1	1	1	1	1	1	1	1
1918	2017	205	1117	12	A10	5	2	2	2	2	2	2	2	2	2	2	2	2	2	2	2	2	2	2	2
1919	2017	206	1118	12	A11	5	2	2	2	2	2	2	2	2	2	2	2	2	2	2	2	2	2	2	2
1920	2017	207	1120	12	B1	5	1	1	1	1	1	1	1	1	1	1	1	1	1	1	1	1	1	1	1
1921	2017	208	1121	12	B2	5	2	2	2	2	2	2	2	2	2	2	2	2	2	2	2	2	2	2	2
1922	2017	209	1123	12	B4	5	2	2	2	2	2	2	2	2	2	2	2	2	2	2	2	2	2	2	2
1923	2017	210	1124	12	B5	5	2	2	2	2	2	2	2	2	2	2	2	2	2	2	2	2	2	2	2
1924	2017	211	1127	12	B8	5	2	2	2	2	2	2	2	2	2	2	2	2	2	2	2	2	2	2	2
1925	2017	212	1128	12	B9	5	1	1	1	1	1	1	1	1	1	1	1	1	1	1	1	1	1	1	1
1926	2017	213	1129	12	B10	5	1	1	1	1	1	1	1	1	1	1	1	1	1	1	1	1	1	1	1
1927	2017	214	1131	12	B12	5	1	1	1	1	1	1	1	1	1	1	1	1	1	1	1	1	1	1	1
1928	2017	215	1133	12	C2	5	2	2	2	2	2	2	2	2	2	2	2	2	2	2	2	2	2	2	2
1929	2017	216	1136	12	C5	5	2	2	2	2	2	2	2	2	2	2	2	2	2	2	2	2	2	2	2
1930	2017	217	1137	12	C6	5	2	2	2	2	2	2	2	2	2	2	2	2	2	2	2	2	2	2	2
1931	2017	218	1138	12	C7	5	2	2	2	2	2	2	2	2	2	2	2	2	2	2	2	2	2	2	2
1932	2017	219	1139	12	C8	5	2	2	2	2	2	2	2	2	2	2	2	2	2	2	2	2	2	2	2
1933	2017	220	1141	12	C10	5	2	2	2	2	2	2	2	2	2	2	2	2	2	2	2	2	2	2	2
1934	2017	221	1142	12	C11	5	1	1	1	1	1	1	1	1	1	1	1	1	1	1	1	1	1	1	1
1935	2017	222	1145	12	C12	5	1	1	1	1	1	1	1	1	1	1	1	1	1	1	1	1	1	1	1
1936	2017	223	1147	12	D2	5	2	2	2	2	2	2	2	2	2	2	2	2	2	2	2	2	2	2	2
1937	2017	224	1148	12	D3	5	2	2	2	2	2	2	2	2	2	2	2	2	2	2	2	2	2	2	2
1938	2017	225	1149	12	D4	5	2	2	2	2	2	2	2	2	2	2	2	2	2	2	2	2	2	2	2
1939	2017	226	1150	12	D5	5	2	2	2	2	2	2	2	2	2	2	2	2	2	2	2	2	2	2	2
1940	2017	227	1151	12	D6	5	2	2	2	2	2	2	2	2	2	2	2	2	2	2	2	2	2	2	2
1941	2017	228	1152	12	D7	5	2	2	2	2	2	2	2	2	2	2	2	2	2	2	2	2	2	2	2
1942	2017	229	1154	12	D8	5	1	1	1	1	1	1	1	1	1	1	1	1	1	1	1	1	1	1	1
1943	2017	230	1156	12	D9	5	2	2	2	2	2	2	2	2	2	2	2	2	2	2	2	2	2	2	2
1944	2017	231	1158	12	D11	5	2	2	2	2	2	2	2	2	2	2	2	2	2	2	2	2	2	2	2
1945	2017	232	1159	12	D12	5	2	2	2	2	2	2	2	2	2	2	2	2	2	2	2	2	2	2	2
1946	2017	233	1161	12	E1	5	1	1	1	1	1	1	1	1	1	1	1	1	1	1	1	1	1	1	1
1947	2017	234	1162	12	E2	5	1	1	1	1	1	1	1	1	1	1	1	1	1	1	1	1	1	1	1
1948	2017	235	1163	12	E3	5	1	1	1	1	1	1	1	1	1	1	1	1	1	1	1	1	1	1	1
1949	2017	236	1164	12	E4	5	2	2	2	2	2	2	2	2	2	2	2	2	2	2	2	2	2	2	2
1950	2017	237	1165	12	E5	5	1	1	1	1	1	1	1	1	1	1	1	1	1	1	1	1	1	1	1
1951	2017	238	1167	12	E7	5	1	1	1	1	1	1	1	1	1	1	1	1	1	1	1	1	1	1	1
1952	2017	239	1168	12	E8	5	2	2	2	2	2	2	2	2	2	2	2	2	2	2	2	2	2	2	2
1953	2017	240	1169	12	E9	5	1	1	1	1	1	1	1	1	1	1	1	1	1	1	1	1	1	1	1
1954	2017	241	1170	12	E10	5	1	1	1	1	1	1	1	1	1	1	1	1	1	1	1	1	1	1	1
1955	2017	242	1175	12	E12	5	2	2	2	2	2	2	2	2	0	2	2	2	2	2	2	2	2	2	2
1956	2017	243	1176	12	F1	5	2	2	2	2	2	2	2	2	2	2	2	2	2	2	2	2	2	2	2
1957	2017	244	1180	12	F3	5	1	1	1	1	1	1	1	1	1	1	1	1	1	1	1	1	1	1	1
1958	2017	245	1181	12	F4	5	2	2	2	2	2	2	2	2	2	2	2	2	2	2	2	2	2	2	2
1959	2017	246	1184	12	F7	5	1	1	1	1	1	1	1	1	1	1	1	1	1	1	1	1	1	1	1
1960	2017	247	1185	12	F8	5	1	1	1	1	1	1	1	1	1	1	1	1	1	1	1	1	1	1	1
1961	2017	248	1191	12	F11	5	2	2	2	2	2	2	2	2	2	2	2	2	2	2	2	2	2	2	2
1962	2017	249	1192	12	F12	5	2	2	2	2	2	2	2	2	2	2	2	2	2	2	2	2	2	2	2
1963	2017	250	1193	12	G1	5	2	2	2	2	2	2	2	2	2	2	2	2	2	2	2	2	2	2	2
1964	2017	251	1194	12	G2	5	2	2	2	2	2	2	2	2	2	2	2	2	2	2	2	2	2	2	2
1965	2017	252	1195	12	G3	5	2	2	2	2	2	2	2	2	2	2	2	2	2	2	2	2	2	2	2
1966	2017	253	1198	12	G5	5	2	2	2	2	2	2	2	2	2	2	2	2	2	2	2	2	2	2	2
1967	2017	254	1199	12	G6	5	2	2	2	2	2	2	2	2	2	2	2	2	2	2	2	2	2	2	2
1968	2017	255	1200	12	G7	5	2	2	2	2	2	2	2	2	2	2	2	2	2	2	2	2	2	2	2
1969	2017	256	1203	13	A2	5	1	1	1	1	1	1	1	1	1	1	1	1	1	1	1	1	1	1	1
1970	2017	257	1204	13	A3	5	2	2	2	2	2	2	2	2	2	2	2	2	2	2	2	2	2	2	2
1971	2017	258	1205	13	A4	5	2	2	2	2	2	2	2	2	2	2	2	2	2	2	2	2	2	2	2
1972	2017	259	1206	13	A5	5	2	2	2	2	2	2	2	2	2	2	2	2	2	2	2	2	2	2	2
1973	2017	260	1208	13	A6	5	2	2	2	2	2	2	2	2	2	2	2	2	2	2	2	2	2	2	2
1974	2017	261	1209	13	A7	5	1	1	1	1	1	1	1	1	1	1	1	1	1	1	1	1	1	1	1
1975	2017	262	1213	13	A9	5	2	2	2	2	2	2	2	2	2	2	2	2	2	2	2	2	2	2	2
1976	2017	263	1214	13	A10	5	2	2	2	2	2	2	2	2	2	2	2	2	2	2	2	2	2	2	2
1977	2017	264	1215	13	A11	5	2	2	2	2	2	2	2	2	2	2	2	2	2	2	2	2	2	2	2
1978	2017	265	1216	13	A12	5	2	2	2	2	2	2	2	2	2	2	2	2	2	2	2	2	2	2	2
1979	2017	266	1218	13	B2	5	1	1	1	1	1	1	1	1	1	1	1	1	1	1	1	1	1	1	1
1980	2017	267	1220	13	B3	5	2	2	2	2	2	2	2	2	2	2	2	2	2	2	2	2	2	2	2
1981	2017	268	1221	13	B4	5	2	2	2	2	2	2	2	2	2	2	2	2	2	2	2	2	2	2	2
1982	2017	269	1224	13	B7	5	2	2	2	2	2	2	2	2	2	2	2	2	2	2	2	2	2	2	2
1983	2017	270	1225	13	B8	5	2	2	2	2	2	2	2	2	2	2	2	2	2	2	2	2	2	2	2
1984	2017	271	1227	13	B10	5	2	2	2	2	2	2	2	2	2	2	2	2	2	2	2	2	2	2	2
1985	2017	272	1228	13	B11	5	2	2	2	2	2	2	2	2	2	2	2	2	2	2	2	2	2	2	2
1986	2017	273	1229	13	B12	5	2	2	2	2	2	2	2	2	2	2	2	2	2	2	2	2	2	2	2
1987	2017	274	1231	13	C1	5	1	1	1	1	1	1	1	1	1	1	1	1	1	1	1	1	1	1	1
1988	2017	275	1232	13	C2	5	2	2	2	2	2	2	2	2	2	2	2	2	2	2	2	2	2	2	2
1989	2017	276	1233	13	C3	5	2	2	2	2	2	2	2	2	2	2	2	2	2	2	2	2	2	2	2
1990	2017	277	1235	13	C5	5	1	1	1	1	1	1	1	1	1	1	1	1	1	1	1	1	1	1	1
1991	2017	278	1236	13	C6	5	2	2	2	2	2	2	2	2	2	2	2	2	2	2	2	2	2	2	2
1992	2017	279	1237	13	C7	5	1	1	1	1	1	1	1	1	1	1	1	1	1	1	1	1	1	1	1
1993	2017	280	1241	13	C9	5	2	2	2	2	2	2	2	2	2	2	2	2	2	2	2	2	2	2	2
1994	2017	281	1242	13	C10	5	2	2	2	2	2	2	2	2	2	2	2	2	2	2	2	2	2	2	2
1995	2017	282	1243	13	C11	5	1	1	1	1	1	1	1	1	1	1	1	1	1	1	1	1	1	1	1
1996	2017	283	1246	13	D1	5	2	2	2	2	2	2	2	2	2	2	2	2	2	2	2	2	2	2	2
1997	2017	284	1247	13	D2	5	2	2	2	2	2	2	2	2	2	2	2	2	2	2	2	2	2	2	2
1998	2017	285	1250	13	D3	5	1	1	1	1	1	1	1	1	1	1	1	1	1	1	1	1	1	1	1
[truncated: 318 more rows]

## Sheet: error
Source	Sort NO.	Plant NO.	Plate	WELL	Phynotype	error	D04-5	D04-22	D04-40	D04-42	D04-45	D04_1099	D04_1102	D04_1103	D04_1108	D04_1111	D04_1117	D04-58	D04_1124	D04-64	D04-65	D04_1135	D04_1144	D04-80	D04-82
2012	10	11	1	A10	3	Y	2	2	2	2	2	2	2	2	2	2	2	2	2	2	2	2	2	2	2
2012	52	19	1	B6	3	Y	0	0	0	0	0	0	0	0	0	0	0	0	0	0	0	0	0	0	0
2012	80	60	1	E10	3	Y	2	2	2	2	2	2	2	2	2	2	2	2	2	2	2	2	2	2	2
2012	128	137	2	C10	3	Y	0	0	0	0	0	0	0	0	0	0	0	0	0	0	0	0	0	0	0
2012	142	154	2	D12	3	Y	0	0	0	0	0	0	0	0	0	0	0	0	0	0	0	0	0	0	0
2012	12	13	1	A12	5	Y	0	0	0	0	0	0	0	0	0	0	0	0	0	0	0	0	0	0	0
2012	45	85	1	G9	5	Y	3	3	3	3	3	3	3	3	3	3	3	3	3	3	3	3	3	3	3
2012	75	55	1	E5	5	Y	3	3	3	3	3	3	3	3	3	3	3	3	3	3	3	3	3	3	3
2012	76	56	1	E6	5	Y	3	3	3	3	3	3	3	3	3	3	3	3	3	3	3	3	3	3	3
2012	77	57	1	E7	5	Y	0	0	0	0	0	0	0	0	0	0	0	0	0	0	0	0	0	0	0
2012	134	144	2	D4	5	Y	0	0	0	0	0	0	0	0	0	0	0	0	0	0	0	0	0	0	0
2012	141	153	2	D11	5	Y	0	0	0	0	0	0	0	0	0	0	0	0	0	0	0	0	0	0	0
2013	13	R0067	0	B4	0	Y	0	0	0	0	0	0	0	0	0	0	0	0	0	0	0	0	0	0	0
2013	518	R0443	5	E07	0	Y	2	2	2	2	2	2	2	2	2	2	2	2	2	2	2	2	2	2	2
2013	613	R0567	6	G10	0	Y	1	1	1	1	1	1	1	1	1	1	1	1	1	1	1	1	1	1	1
2013	687	R0647	7	F07	0	Y	3	3	3	3	3	3	3	3	3	3	3	3	3	3	3	3	3	3	3
2013	784	R0758	8	G09	0	Y	2	2	2	2	2	2	2	2	2	2	2	2	2	2	2	2	2	2	2
2013	800	R0779	9	A07	0	Y	2	2	2	2	2	2	2	2	2	2	2	2	2	2	2	2	2	2	2
2013	276	R0056	1	E08	0	Y	3	3	3	3	3	3	3	3	3	3	3	3	3	3	3	3	3	3	3
2013	286	R0067	1	F07	0	Y	3	3	3	3	3	3	3	3	3	3	3	3	3	3	3	3	3	3	3
2013	12	R0027	0	B2	3	Y	0	0	0	0	0	0	0	0	0	0	0	0	0	0	0	0	0	0	0
2013	15	R0191	0	A3	3	Y	0	0	0	0	0	0	0	0	0	0	0	0	0	0	0	0	0	0	0
2013	18	R0029	1	C05	3	Y	0	0	0	0	0	0	0	0	0	0	0	0	0	0	0	0	0	0	0
2013	23	R0469	5	G09	3	Y	0	0	0	0	0	0	0	0	0	0	0	0	0	0	0	0	0	0	0
2013	25	R0533	6	D12	3	Y	0	0	0	0	0	0	0	0	0	0	0	0	0	0	0	0	0	0	0
2013	26	R0534	6	E01	3	Y	0	0	0	0	0	0	0	0	0	0	0	0	0	0	0	0	0	0	0
2013	27	R0535	6	E02	3	Y	0	0	0	0	0	0	0	0	0	0	0	0	0	0	0	0	0	0	0
2013	29	R0887	10	B06	3	Y	0	0	0	0	0	0	0	0	0	0	0	0	0	0	0	0	0	0	0
2013	31	R0923	10	E06	3	Y	0	0	0	0	0	0	0	0	0	0	0	0	0	0	0	0	0	0	0
2013	32	R0928	10	E11	3	Y	0	0	0	0	0	0	0	0	0	0	0	0	0	0	0	0	0	0	0
2013	33	R0929	10	E12	3	Y	0	0	0	0	0	0	0	0	0	0	0	0	0	0	0	0	0	0	0
2013	35	R0158	0	B6	3	Y	0	0	0	0	0	0	0	0	0	0	0	0	0	0	0	0	0	0	0
2013	37	R0027	1	C03	3	Y	0	0	0	0	0	0	0	0	0	0	0	0	0	0	0	0	0	0	0
2013	38	R0096	1	H12	3	Y	0	0	0	0	0	0	0	0	0	0	0	0	0	0	0	0	0	0	0
2013	39	R0191	2	H11	3	Y	0	0	0	0	0	0	0	0	0	0	0	0	0	0	0	0	0	0	0
2013	40	R0192	2	H12	3	Y	0	0	0	0	0	0	0	0	0	0	0	0	0	0	0	0	0	0	0
2013	42	R0349	4	E07	3	Y	0	0	0	0	0	0	0	0	0	0	0	0	0	0	0	0	0	0	0
2013	43	R0477	5	H05	3	Y	0	0	0	0	0	0	0	0	0	0	0	0	0	0	0	0	0	0	0
2013	46	R0544	6	E11	3	Y	0	0	0	0	0	0	0	0	0	0	0	0	0	0	0	0	0	0	0
2013	14	R0145	0	B5	5	Y	0	0	0	0	0	0	0	0	0	0	0	0	0	0	0	0	0	0	0
2013	16	R0006	1	A06	5	Y	0	0	0	0	0	0	0	0	0	0	0	0	0	0	0	0	0	0	0
2013	17	R0008	1	A08	5	Y	0	0	0	0	0	0	0	0	0	0	0	0	0	0	0	0	0	0	0
2013	19	R0095	1	H11	5	Y	0	0	0	0	0	0	0	0	0	0	0	0	0	0	0	0	0	0	0
2013	20	R0386	4	H08	5	Y	0	0	0	0	0	0	0	0	0	0	0	0	0	0	0	0	0	0	0
2013	21	R0388	4	H10	5	Y	0	0	0	0	0	0	0	0	0	0	0	0	0	0	0	0	0	0	0
2013	22	R0440	5	E04	5	Y	0	0	0	0	0	0	0	0	0	0	0	0	0	0	0	0	0	0	0
2013	24	R0490	6	A08	5	Y	0	0	0	0	0	0	0	0	0	0	0	0	0	0	0	0	0	0	0
2013	28	R0826	9	E04	5	Y	0	0	0	0	0	0	0	0	0	0	0	0	0	0	0	0	0	0	0
2013	30	R0907	10	D02	5	Y	0	0	0	0	0	0	0	0	0	0	0	0	0	0	0	0	0	0	0
2013	34	R0940	10	F11	5	Y	0	0	0	0	0	0	0	0	0	0	0	0	0	0	0	0	0	0	0
2013	36	R0025	1	C01	5	Y	0	0	0	0	0	0	0	0	0	0	0	0	0	0	0	0	0	0	0
2013	41	R0317	4	B11	5	Y	0	0	0	0	0	0	0	0	0	0	0	0	0	0	0	0	0	0	0
2013	44	R0483	6	A01	5	Y	0	0	0	0	0	0	0	0	0	0	0	0	0	0	0	0	0	0	0
2013	45	R0537	6	E04	5	Y	0	0	0	0	0	0	0	0	0	0	0	0	0	0	0	0	0	0	0
2013	47	R0742	8	F08	5	Y	0	0	0	0	0	0	0	0	0	0	0	0	0	0	0	0	0	0	0
2013	48	R0819	9	D09	5	Y	0	0	0	0	0	0	0	0	0	0	0	0	0	0	0	0	0	0	0
2013	49	R0855	9	G08	5	Y	0	0	0	0	0	0	0	0	0	0	0	0	0	0	0	0	0	0	0
2013	209	R0892	10	B11	5	Y	5	5	5	5	5	5	5	5	5	5	5	5	5	5	5	5	5	5	5
2013	211	R0976	11	B01	5	Y	5	5	5	5	5	5	5	5	5	5	5	5	5	5	5	5	5	5	5
2013	50	R0918	10	E01	5	Y	4	4	3	3	4	3	4	2	2	2	2	4	4	4	2	2	2	2	2
2016	9	326			0	Y	0	0	0	0	0	0	0	0	0	0	0	0	0	0	0	0	0	0	0
2016	10	343			0	Y	0	0	0	0	0	0	0	0	0	0	0	0	0	0	0	0	0	0	0
2016	22	36			0	Y	2	2	2	2	2	2	2	2	2	2	2	2	2	2	2	2	2	2	2
2016	26	167			0	Y	0	0	0	0	0	0	0	0	0	0	0	0	0	0	0	0	0	0	0
2016	21	10	1	A10	0	Y	3	3	3	3	3	3	3	3	3	3	3	3	3	3	3	3	3	3	3
2016	11	W-009	6	A09	3	Y	0	0	0	0	0	0	0	0	0	0	0	0	0	0	0	0	0	0	0
2016	12	W-013	6	B01	3	Y	0	0	0	0	0	0	0	0	0	0	0	0	0	0	0	0	0	0	0
2016	13	W-022	6	B10	3	Y	0	0	0	0	0	0	0	0	0	0	0	0	0	0	0	0	0	0	0
2016	15	W-043	6	D07	3	Y	0	0	0	0	0	0	0	0	0	0	0	0	0	0	0	0	0	0	0
2016	16	W-046	6	D10	3	Y	0	0	0	0	0	0	0	0	0	0	0	0	0	0	0	0	0	0	0
2016	17	W-048	6	D12	3	Y	0	0	0	0	0	0	0	0	0	0	0	0	0	0	0	0	0	0	0
2016	18	W-130	7	C10	3	Y	0	0	0	0	0	0	0	0	0	0	0	0	0	0	0	0	0	0	0
2016	3	75	1	G03	5	Y	0	0	0	0	0	0	0	0	0	0	0	0	0	0	0	0	0	0	0
2016	4	92	1	H08	5	Y	0	0	0	0	0	0	0	0	0	0	0	0	0	0	0	0	0	0	0
2016	5	145	2	E01	5	Y	0	0	0	0	0	0	0	0	0	0	0	0	0	0	0	0	0	0	0
2016	6	201	3	A09	5	Y	0	0	0	0	0	0	0	0	0	0	0	0	0	0	0	0	0	0	0
2016	7	213	3	B09	5	Y	0	0	0	0	0	0	0	0	0	0	0	0	0	0	0	0	0	0	0
2016	8	289	4	A01	5	Y	0	0	0	0	0	0	0	0	0	0	0	0	0	0	0	0	0	0	0
2016	14	W-034	6	C10	5	Y	0	0	0	0	0	0	0	0	0	0	0	0	0	0	0	0	0	0	0
2017	615	18896	19	H6	0	Y	1	1	1	1	1	1	1	1	1	1	1	1	1	1	1	1	1	1	1
2017	616	181010-1	19	G8	0	Y	1	1	1	1	1	1	1	1	1	1	1	1	1	1	1	1	1	1	1
2017	617	181010-2	19	G9	0	Y	1	1	1	1	1	1	1	1	1	1	1	1	1	1	1	1	1	1	1
2017	618	181092-1	19	G12	0	Y	1	1	1	1	1	1	1	1	1	1	1	1	1	1	1	1	1	1	1
2017	619	181092-2	19	H1	0	Y	1	1	1	1	1	1	1	1	1	1	1	1	1	1	1	1	1	1	1
2017	620	181662-1	19	H4	0	Y	3	3	3	3	3	3	3	3	3	3	3	3	3	3	3	3	3	3	3
2017	621	181662-2	19	H5	0	Y	2	2	2	2	2	2	2	2	2	2	2	2	2	2	2	2	2	2	2
2017	622	181812-1	19	H2	0	Y	2	2	2	2	2	2	2	2	2	2	2	2	2	2	2	2	2	2	2
2017	623	181812-2	19	H3	0	Y	3	3	3	3	3	3	3	3	3	3	3	3	3	3	3	3	3	3	3
2017	624	18912-1	19	G10	0	Y	1	1	1	1	1	1	1	1	1	1	1	1	1	1	1	1	1	1	1
2017	625	18912-2	19	G11	0	Y	1	1	1	1	1	1	1	1	1	1	1	1	1	1	1	1	1	1	1
2017	68	1418	15	B3	3	Y	2	2	2	2	2	2	2	2	2	2	2	2	2	2	2	2	2	2	2
2017	604	1103	12	A2	3	Y	1	1	1	1	1	1	1	1	1	1	1	1	1	1	1	1	1	1	1
2017	605	1104	12	A3	3	Y	1	1	1	1	1	1	1	1	1	1	1	1	1	1	1	1	1	1	1
2017	606	1111	12	A8	3	Y	1	1	1	1	1	1	1	1	1	1	1	1	1	1	1	1	1	1	1
2017	607	1336	14	B12	5	Y	3	3	3	3	3	3	3	3	3	3	3	3	3	3	3	3	3	3	3
2017	608	1351	14	D2	5	Y	3	3	3	3	3	3	3	3	3	3	3	3	3	3	3	3	3	3	3
2017	609	1355	14	D6	5	Y	3	3	3	3	3	3	3	3	3	3	3	3	3	3	3	3	3	3	3
2017	610	1656	17	D2	5	Y	3	3	3	3	3	3	3	3	3	3	3	3	3	3	3	3	3	3	3
2017	611	1672	17	D10	5	Y	3	3	3	3	3	3	3	3	3	3	3	3	3	3	3	3	3	3	3
2017	612	1732	18	C1	5	Y	3	3	3	3	3	3	3	3	3	3	3	3	3	3	3	3	3	3	3
2017	613	1740	18	C9	5	Y	3	3	3	3	3	3	3	3	3	3	3	3	3	3	3	3	3	3	3
2017	614	1836	19	C6	5	Y	3	3	3	3	3	3	3	3	3	3	3	3	3	3	3	3	3	3	3

## Sheet: 遗传距离手算
			18548805	20696401	22222030	22613785	22555473	22878949	23115963	23297423	23446828	23489500	physical position	23755876	23781918	23838951	24143446	24144670	24145803	24503385	25198278	25288639
Plant NO.	Plate	Well	D04_1006	D04_1042	D04_1079	D04_1089	D04_1085	D04_1099	D04_1102	D04_1103	D04_1108	D04_1111	Phynotype	D04_1117	D04_1118	D04_1124	D04_1133	D04_1134	D04_1135	D04_1144	D04_1164	D04_1168		2316
R0679	8	A05	2	3	3	3	3	3	3	3	3	3	3	3	3	3	3	3	3	3	3	3
R0574	6	H05	2	3	3	3	3	3	3	3	3	3	3	3	3	3	3	3	3	3	3	3
R0286	3	H02	2	3	3	3	3	3	3	3	3	3	3	3	3	3	3	3	3	3	3	3
R0283	3	G11	3	2	2	2	2	2	2	2	2	2	5	2	2	2	2	2	2	2	2	2
R0061	1	F01	3	2	2	2	2	2	2	2	2	2	5	2	2	2	2	2	2	2	2	2
43	1	D07	2	2	1	1	1	1	1	1	1	1	5	1	1	1	1	1	1	1	1	1
1279	13	F7	2	2	1	1	1	1	1	1	1	1	5	1	1	1	1	1	1	1	1	1
1282	13	F10	2	2	1	1	1	1	1	1	1	1	5	1	1	1	1	1	1	1	1	1
1297	13	G9	2	2	1	1	1	1	1	1	1	1	5	1	1	1	1	1	1	1	1	1
1352	14	D3	2	2	1	1	1	1	1	1	1	1	5	1	1	1	1	1	1	1	1	1
1362	14	E1	1	1	2	2	2	2	2	2	2	2	5	2	2	2	2	2	2	2	2	2
R0272	3	F12	3	3	2	2	2	2	2	0	2	2	5	2	2	2	2	2	2	2	2	2
R0795	9	B10	2	2	2	2	0	3	3	3	3	3	3	3	3	0	3	0	3	3	0	3
R0642	7	F03	1	1	1	1	0	1	1	2	2	2	5	0	2	0	2	0	2	2	2	0
1767	18	E2	3	3	3	3	3	3	3	2	2	2	5	2	2	2	2	2	2	2	2	2
R0427	5	D03	3	3	3	3	0	3	3	2	2	2	5	0	2	0	2	0	0	2	0	2
W-011	6	A11	2	2	2	2	2	2	2	2	3	3	3	3	3	3	3	3	3	3	3	3
R0806	9	C08	1	1	1	1	1	1	1	1	0	0	5	0	0	0	2	2	2	2	2	2
1675	17	D11	3	3	3	3	3	0	3	3	3	2	5	2	2	0	2	2	2	2	2	2
R0158	2	F02	3	3	3	3	3	3	3	3	3	3	3	3	3	2	2	2	2	2	2	2
			0	5	12	12	12	13	13	16	18	19	19	19	19	20	20	20	20	20	20	20
			0	0.00215889	0.00518135	0.00518135	0.00518135	0.00561313	0.00561313	0.00690846	0.00777202	0.0082038	0.0082038	0.0082038	0.0082038	0.00863558	0.00863558	0.00863558	0.00863558	0.00863558	0.00863558	0.00863558
			0	0.215889	0.518135	0.518135	0.518135	0.561313	0.561313	0.690846	0.777202	0.82038	0.82038	0.82038	0.82038	0.863558	0.863558	0.863558	0.863558	0.863558	0.863558	0.863558
			0	0.107945	0.259067	0.259067	0.259067	0.280656	0.280656	0.345423	0.388601	0.41019	0.41019	0.41019	0.41019	0.431779	0.431779	0.431779	0.431779	0.431779	0.431779	0.431779
