# Supplementary material for: A Modified Actin (Gly65Val Substitution) Expressed in Cotton Disrupts Polymerization of Actin Filaments Leading to the Phenotype of Ligon Lintless-1 (Li1) Mutant
Source: Int J Mol Sci. 2021 Mar 16;22(6):3000. doi: 10.3390/ijms22063000 (PMC7998759; doi:10.3390/ijms22063000)
Supplement: Supplementary file 1 [file ijms-22-03000-s001.zip › Supp data/Supplemental Tables-20200729.xls]

## Sheet: Supplemental table 1
Supplemental table1 Tetraploid cotton species used in the this study
Genome	Species	Accession/cultivar	Abbreviation name
(AD)1	Gossypium hirsutum	TM1	TM1
		T586	T586
		YZ1	YZ1
		Ligon-lintless-1	Li1
(AD)2	Gossypium barbadense	Hai7124	H7124
		E24-3583	6017
		(AD)2-81	Gb50
		(AD)2-372	Gb51
(AD)3	Gossypium tomentosum	(AD)3-15	Gt52
		208081	Gt56
(AD)4	Gossypium mastelinum	(AD)4-9	Gm
(AD)5	Gossypium darwinii	(AD)5-3	Gd59

## Sheet: Supplemental table 2
Supplemental table 2 microsatellite markers selected from Zhang et al. [25]
ID	Mapped	Physical position (bp)	Forward primer	Reverse primer
D04_994		18305883	GTGGATGGTGGTAGGTTCGG	TATGCCTGCGTTTCCCAACT
D04_995		18350234	GTGTGTTTGGGGTCTGGTCT	AGAAGTGGAAGGCAAATGGGA
D04_997		18377358	TGTTCATTTCCCCTCGTGGA	GTTGGGGAGATAACGGAGCT
D04_1000		18499430	ACGCACATAGAAACAAATACACA	TTCCCTTCCAGCCCCTCTAT
D04_1006	yes	18548805	ACAGACTGTTGCTTTTGTTTGGT	GCGCCCCTTGTTTCAAAGAG
D04_1007		18704215	TGGCCGAATTTCGTTCCTCA	GGTGCATTGCAACAATCTGC
D04_1014		18947437	GTCTTCACCTTGGCCTCTCC	ACCAAAGAAGGTTTCGCATACA
D04_1018		19476747	TGTGACACAAACTTAGTTAAGGC	TCGATAAATCTATTTTCGGCATGAA
D04_1021		19671019	GGCAAGTACAGTCTGTGCCT	GTTTAGTGCCGCAACCAGTG
D04_1023		19775064	GGTTAGGAGCACGACTTCCT	GCGTTATTATTACTCACTAGCATGACA
D04_1040		20677098	ACCCACACAAGTTTGCCTCT	TCTTTGTCTTTATCTCTCCCGCA
D04_1041		20687413	TCAAGACTCAACCCTAAACCCT	AAGGACGCACTTTAGCCAGT
D04_1042	yes	20696401	ATTTTTCGGCAATGACGGGC	CATTGAGCTTTGGCACGGAG
D04_1043		20721470	ACTCCAACCCCACGTAACAC	ACGTGGAAAAGGGAAAATTGCA
D04_1044		20789976	ACGGGTTTGGAAACGAGGAA	ACGCCTTAGGATCTCTCCCA
D04_1046		20840786	TCATGTTCTTCGTCTCGGCA	CACGTTCGCTAGCTGTTTCG
D04_1047		21021431	CTAGGGTTGCTGCCTTCACA	GTCGTCCTGACTAACAAAATTAGAA
D04_1048		21081130	CCGATGAGCTTCCAAACCGA	GCGCATTTGTGAGTTGATGGT
D04_1049		21091733	AATCCTAAAGCTTTTCGAGTGTTT	GGATGAGTGACTTCCCTCTCC
D04_1050		21196973	CCGCTATGCCGCTAGTCAAT	GGAGCGGCTGAATCTGTCTT
D04_1079	yes	22222030	TAAGTGATGGCCGGTCATGG	GTCGCGCGTTTTCTTCCTTT
D04_1082		22367342	CCGCCCCTTACCACTTTTTG	TCAAAATCACAAGAACGAACACT
D04_1085	yes	22555473	GGAAAGAGAGCTTTACAAGGCA	CTGAGCACGTTAACGCCTTG
D04_1087		22575540	CCCGAGTAAGAGGTGTTGCA	GCAAGTCCTCCTAGCTCATTTG
D04_1088		22575812	GGACTTGCAAATTTGAGGCCT	CGGTGAGAGGTGTTACAGGG
D04_1089	yes	22613785	CCAAGTCATCCTCACGTCCA	CATCTCACTCGACTCGATTCGA
D04_1090		22658502	TCCTCACTTTTTCTCGTTCGTC	TTCTCAACGAAAGGCTTCTGA
D04_1091		22706975	TCAGCCTCTGTGTTCTCCAA	ACTGCACATAACCCAAACGA
D04_1093		22794269	TGTGGAATTTGGCGAATCGG	CCAACATGGGTCATTCATTACACA
D04_1094		22801930	ACTCCGTAGCTCTGGTCCAA	TGCTTTGCTTGGTATCTTTGGC
D04_1095		22822150	GTCATTTTCCGAAAAAGAGCTCA	AGGCTCTGTTTGTTTCACTGA
D04_1096		22846782	TTTCGGGCCTCCATCTTTCC	TCCGCTTCGATGACAAGCAT
D04_1097		22852995	ACTCCACTGGGGACGTTAGA	GTACACTACCCTGCACGGAG
D04_1098		22865141	AGCTCTTCCGGGGTTCCTAT	TCCGGTGTTTGTTTGCTGGA
D04_1099	yes	22878949	TGGGCTTGTTAATGGCCCAA	AACCCAAAACCCGATCCCTC
D04_1100		22884473	AGGGAAAGCTATCGAGGACT	CGATTCAAATTCACTTCCCGCT
D04_1101		22908014	ACGACGCCAAAAACTTGGAA	TCAGCTTTTGAAATCGTGCAT
D04_1102	yes	23115963	TCAAAGCTAGCGAATTTGGAGT	GTTGGGTTATGGTGTGACCG
D04_1103	yes	23297423	TCATCTTTTGAAATCGTGCATTGGA	CGGGTGGTCTCTGGAACAAT
D04_1104		23396244	TCGAGCATATGACCCATTCACA	CGAGAGGAGGAGGAGGACAT
D04_1105		23396943	CCAAAGTTAGAACAGGGAATTCCG	GTGCTATGTGAATGAGAGATGTTGG
D04_1106		23403275	TGTGAGGGAATGGGAGGTCT	GCACCAAGCATTCATAATTCAAAA
D04_1107		23445688	TGTAGTGCATGATTCCGAGCA	CATATCTCCTCCTCAGCGCC
D04_1108	yes	23446828	ACACAAAAGGAAGCAGTGAAGA	CACTTCTGACCACCACCCTC
D04_1109		23459517	TGGAAATTCGGCCAAGGGTT	CAGCCAAAGCGCATTGGATC
D04_1110		23488929	GCGTTGAAACAACAGGGGAC	TTCCATGAGTGCACCACCTC
D04_1111	yes	23489500	GGGCCAAAACGACAATGCAA	AGTTGGGAACAGTTGCACCA
D04_1112		23491338	ACAATCAATGTACGAGCTTATTGT	ACTCTCATGGCTCACTTCTTTAC
D04_1113		23505789	TCATTTTCGGGCTTCAAAATAGT	CGCTGGCTCATTGAAACCAA
D04_1115		23577444	TAAGGCGTCCTTTGCAGGTT	GGACCAAGGTAAAAACCCGC
D04_1117	yes	23755876	TGGCAAGGAAGGAACAAGGT	TGCCACACTTCTCAATTTTCAAGA
D04_1118	yes	23781918	CTGACGTGGATGCGATTTCG	CACTCCGTTCCCAACTGTCT
D04_1119		23787664	CCAGAGTCCACTACTGTGCA	TCGGCTGTGATAGATGCTGG
D04_1120		23792920	CGAACGTGTTTTGAGAGTGT	TCATTTCTTTTGCACTCTGG
D04_1121		23804872	TACGCTCTTGATGTGGTGGC	AGCCCAAATAAGCAAGGGCA
D04_1122		23809783	TTTGCTCGATTTGTTGGCCG	AACACTTGCAAGCAATCAGGA
D04_1123		23816827	GGTGGTTCAAATTCTGTCTTGGC	GGGAACTGACCTGGTGCATT
D04_1124	yes	23838951	AAAAATCCGCCCTACCTCCC	ATGTCACCAGGGAATCTGCC
D04_1125		23895752	AGGCCCATCGCTTTCCTTTT	GCTTCACCTAGCTGCCATCA
D04_1126		23918235	CCTCCCTGAGTAGGCTGAGT	GGCTCGATGTCGCAACATTG
D04_1128		24062833	AGTCAATCATTTGTGACATGTTGC	AAGGATCTTGGGGAGGGAGA
D04_1133	yes	24143446	CCACTTCCCAGCAGATCCAG	CAATGGTGGCAGTGACAACG
D04_1134	yes	24144670	GGCAAGTTGAAGGCACAATGT	GAGCGGCCGAATCTGTCTTA
D04_1135	yes	24145803	ACAAGTAAACATCAAGAGTGAGTTCC	CTAAAGCAGCAGATCCGGGT
D04_1136		24147820	ATCGTGGGTGTGGGTTTTGT	GTTGAGGAAAACCCACGCAC
D04_1137		24184037	CGATGGGTGACAGTGGTTACA	GGGGTGAGCATTCGATCGAA
D04_1138		24246416	TGGTTCAACAAGTTATCCAAGGTG	GGGCTGTGACATCTTTTGCA
D04_1140		24314277	CCCGAAATTCTTCAGCCCCT	CGTTTGCCGAGTTTGTTCGT
D04_1143		24492989	CCAGTTGTGTAATCTTTCATCTGGT	GGGTTGAGGAGGGGTTATGG
D04_1144	yes	24503385	AGCAACCTTTGAATCGATTTATGCT	CCAAGCCAAGCTCTGGATCT
D04_1164	yes	25198278	TCCTTCCTTCCTTCTTCTTCTTCT	TTTGACAACACCCTGGTCGT
D04_1166		25285726	AGAGGTTCGAGCTTGGAGAGA	TGTTAACCTTTGGGGACGATGT
D04_1168	yes	25288639	AAGCACGTTTAGTTCGCTGT	ACGATGGGTTACAATGGTTACA
D04_1169		25294678	ACGATGGGTGACAATGGTTACA	GGTAACCGTGCTTAGGGGTG
D04_1170		25298293	TTCAGGAACCAGGTCACCCA	GCTCCACCTACTGCTTGACC
D04_1171		25335473	TGTGTAAGGTTTGAGCCATGGA	GTGACAATGGTTACAAGCACCC
D04_1174		25404684	TGCTGAGGAGGAGAGAGTCA	ATTCCGGTGTCGAATACGGG
D04_1176		25471233	AGTTGTGGAGAGATTTTTGGGGA	TGCGCGTGTGAAGAGGAATA
D04_1178		25482322	CTCGCAGCTTTGGCACTTTT	AGGGTGTTGTTGTAGGACTCT
D04_1179		25489017	CCGTTGAAGCGCAGTTTTTC	TGCAAGAAAATATTGTTCAGGACAT

## Sheet: Supplemental table 3
Supplemental table 3 Specific primer list for gene cloning and real-time PCR
Forward Primer	Sequence	Rverse Primer	Sequence	Application
ACT17-3’ GSP-F3	GATTACGCCAAGCTTTGATGCTCCAAGAGCTGTATTCCCTAGC	ACT17-5’ GSP-R	GATTACGCCAAGCTTGCCTTCATAGATAGGGACTGTGTGGCTC	GhACT17 3’RACE specific amplification; GhACT17 5’RACE specific amplification
GhACT17-s	GGGGACAAGTTTGTACAAAAAAGCAGGCTAAATGGCAGAAAACGAAGACATTCA	GhACT17-as	GGGGACCACTTTGTACAAGAAAGCTGGGTAGGCCATGAATGATTACGATTCG	GhACT17-DM cloning for transforming into cotton
Gh_D04G0865-s	GGGGACAAGTTTGTACAAAAAAGCAGGCTAAATGGCAGAAAACGAAGACATTCA	Gh_D04G0865-as	GGGGACCACTTTGTACAAGAAAGCTGGGTAGTGGAGTACGACGGCAGTGC	GhACT17-D cloning for transforming into cotton
Gh_D04G0865-Ui-s	GGGGACAAGTTTGTACAAAAAAGCAGGCTAATGGAAGCTGCTGGCATTCAT	Gh_D04G0865-Ui-as	GGGGACCACTTTGTACAAGAAAGCTGGGTAACGGCAGTGCCAGCTTGC	GhACT17-D cloning for transforming into cotton
GhACT17-rt-s	ATTTTGGCATCCCTGAGCACCT	GhACT17-rt-as	GAGCTCGGTACCCGGGGATC	GhACT17-DM realtime PCR in transgenic cotton
Gh_D04G0865-rt-s	TCGCTGACAGGATGAGCAAGG	Gh_D04G0865-rt-as	GGCAGTGCCAGCTTGCATG	GhACT17-D realtime PCR in transgenic cotton
ACTIN-rt-s	GTTGCACCACCAGAGAGGAA	ACTIN-rt-as	CAGACTCGTCGTACTCTGCC	A cotton actin (XM_016882731) realtime PCR in transgenic cotton
UBQ7-F	GAAGGCATTCCACCTGACCAAC	UBQ7-R	CTTGACCTTCTTCTTCTTGTGCTTG	ChUB7 (DQ116411) realtime PCR in cotton

## Sheet: Supplemental table 4
Supplemental table 4 The diversity of the plant height and seed setting from different genotypes
Genotype	Height (cm)	seed setting
li1li1	97.84a	25a
Li1li1	60.88b	19b
Li1Li1	27.82c	12c
a,b,c: different small letters represent statistically significant difference at the 5% level

## Sheet: Supplemantal table 5
Supplemental table 5 List of actin gene sequences used in this study
Taxon	gene name	Accession number
Gossypium hirsutum		Gh_A01G0009
		Gh_A01G1475
		Gh_A01G1915
		Gh_A01G2092
		Gh_A03G1858
		Gh_A03G2078
		Gh_A04G1367
		Gh_A05G3047
		Gh_A05G3359
		Gh_A07G0895
		Gh_A08G0002
		Gh_A08G0945
		Gh_A09G1461
		Gh_A10G1961
		Gh_A11G3240
		Gh_A13G0187
		Gh_A13G1982
		Gh_D01G0008
		Gh_D01G1711
		Gh_D01G2174
		Gh_D02G2297
		Gh_D03G1211
		Gh_D04G0254
		Gh_D04G0257
		Gh_D04G0598
		Gh_D04G0865
		Gh_D07G0965
		Gh_D08G0042
		Gh_D09G1470
		Gh_D10G2243
		Gh_D11G0591
		Gh_D11G0592
		Gh_D11G0593
		Gh_D11G3453
		Gh_D13G0202
		Gh_D13G2381
		Gh_Sca008940G01
Arabidopsis thaliana	AtACT1	U39449
	AtACT2	U41998
	AtACT3	U39480
	AtACT4	U27980
	AtACT7	U27811
	AtACT8	U42007
	AtACT11	U27981
	AtACT12	U27982

## Sheet: Supplemental table 6
Supplemental table 6 The physicochemical properties of GhACT17 protein
Physiochemical properties	GhACT17A	GhACT17D	GhACT17DM
Formula	C1855H2928N492O558S21	C1852H2920N492O560S21	C1855H2926N492O560S21
Molecular weight	41723.9	41711.8	41753.9
Theoretical pI	5.39	5.31	5.31
The estimated half-life	>10 h (Escherichia coli, in vivo)	>10h (Escherichia coli, in vivo)	>10h (Escherichia coli, in vivo)
Instability index	34.87(stable)	35.09 (stable)	35.54 (stable)
Aliphatic index	85.92	84.88	85.65
Grand average of hydropathicity	-0.164	-0.175	-0.163

## Sheet: Supplemental table 7
Supplemental table 7 List of transgenic cotton lines used in this paper
Gene	Vector	Line name	phynotype
GhACT17DM	pGWB407-GbEXPA2 (PGbEXPA2 promoterr)	EM-4	nomal plant and short fiber
		EM-10	nomal plant and short fiber
		EM-24	nomal plant and short fiber
	pGWB408 (35s promoter)	3M-3-1	dwarf plant, curly leaves and much shorter fibers
		3M-3-6	dwarf plant, curly leaves and much shorter fibers
GhACT17D	pGWB408 (35s promoter)	3W46	normal
		3W7	normal
